# Supplementary material for: Global Leadership Initiative on Malnutrition: a bibliometric analysis of research trends and contributions (2018–2024)
Source: Front Nutr. 2025 Jul 8;12:1613395. doi: 10.3389/fnut.2025.1613395 (PMC12279482; doi:10.3389/fnut.2025.1613395)
Supplement: Supplementary file 1 [file Data_Sheet_1.csv]

Authors	Author full names	Author(s) ID	Title	Year	Source title	Volume	Issue	Art. No.	Page start	Page end	Page count	Cited by	DOI	Link	Affiliations	Authors with affiliations	Abstract	Author Keywords	Index Keywords	Molecular Sequence Numbers	Chemicals/CAS	Tradenames	Manufacturers	Funding Details	Funding Texts	References	Correspondence Address	Editors	Publisher	Sponsors	Conference name	Conference date	Conference location	Conference code	ISSN	ISBN	CODEN	PubMed ID	Language of Original Document	Abbreviated Source Title	Document Type	Publication Stage	Open Access	Source	EID
Kokura Y.	Kokura, Yoji (57160067600)	57160067600	Association between quadriceps muscle thickness or echo intensity, malnutrition, and activities of daily living in an integrated medical and long-term care facility: A cross-sectional study	2024	Clinical Nutrition ESPEN	63			929	935	6	0	10.1016/j.clnesp.2024.08.009	https://www.scopus.com/inward/record.uri?eid=2-s2.0-85203274490&doi=10.1016%2fj.clnesp.2024.08.009&partnerID=40&md5=aa3653c187d03986f04d6c27f87ac1e9	Department of Nutritional Management, Keiju Hatogaoka Integrated Facility for Medical and Long-term Care, Anamizu, Japan; 39-8 Mugigaura Anamizu machi, Hosu gun, Ishikawa, 926-8605, Japan	Kokura Y., Department of Nutritional Management, Keiju Hatogaoka Integrated Facility for Medical and Long-term Care, Anamizu, Japan, 39-8 Mugigaura Anamizu machi, Hosu gun, Ishikawa, 926-8605, Japan	Background &aims: Malnutrition and physical function impairment are prevalent concerns in long-term care facilities. This study investigated the relationship between quadriceps muscle thickness (QMT) or echo intensity (QEI), nutritional status, and activities of daily living (ADL) in residents of an Integrated Facility for Medical and Long-term Care (IFMLC) in Japan. Methods: Using a cross-sectio…	Diagnostic imaging; Muscle; Nutritional status; Nutritional support; Skeletal; Ultrasonography	Activities of Daily Living; Aged; Aged, 80 and over; Cross-Sectional Studies; Female; Geriatric Assessment; Humans; Japan; Long-Term Care; Male; Malnutrition; Nutrition Assessment; Nutritional Status; Prevalence; Quadriceps Muscle; Ultrasonography; parathyroid hormone; adipose tissue; aged; arterial wall thickness; Article; Barthel index; body composition; caloric intake; chi square test; confide…		parathyroid hormone, 12584-96-2, 68893-82-3, 9002-64-6	JMP 11.2.1 software, SAS, Japan	SAS, Japan	Nakatani Suzuyo Memorial Fund for Nutrition and Dietetics, (157-2-06-1)	This research was supported by the Nakatani Suzuyo Memorial Fund for Nutrition and Dietetics (No.157-2-06-1).	Cereda E., Pedrolli C., Klersy C., Bonardi C., Quarleri L., Cappello S., Et al., Nutritional status in older persons according to healthcare setting: a systematic review and meta-analysis of prevalence data using MNA, Clin Nutr, 35, 6, pp. 1282-1290, (2016); Faxen-Irving G., Luiking Y., Gronstedt H., Franzen E., Seiger A., Vikstrom S., Et al., Do malnutrition, sarcopenia and frailty overlap in nu…			Elsevier Ltd						24054577			39159830	English	Clin. Nutr. ESPEN	Article	Final		Scopus	2-s2.0-85203274490
Wang H.; Zhao T.; Guo G.; Yang W.; Zhang X.; Yang F.; Yang J.; Hui Y.; Wang X.; Cui B.; Fan X.; Jiao H.; Sun C.	Wang, Han (58499953400); Zhao, Tianming (57210732761); Guo, Gaoyue (57268141800); Yang, Wanting (57267720800); Zhang, Xuqian (56562200500); Yang, Fang (57194184943); Yang, Jie (59448193600); Hui, Yangyang (57207929761); Wang, Xiaoyu (55999586500); Cui, Binxin (57200073599); Fan, Xiaofei (57190680551); Jiao, Huanli (22979435500); Sun, Chao (55267740700)	58499953400; 57210732761; 57268141800; 57267720800; 56562200500; 57194184943; 59448193600; 57207929761; 55999586500; 57200073599; 57190680551; 22979435500; 55267740700	Global Leadership Initiative on Malnutrition-defined malnutrition coexisting with visceral adiposity predicted worse long-term all-cause mortality among inpatients with decompensated cirrhosis	2024	Nutrition and Diabetes	14	1	76				1	10.1038/s41387-024-00336-9	https://www.scopus.com/inward/record.uri?eid=2-s2.0-85205275881&doi=10.1038%2fs41387-024-00336-9&partnerID=40&md5=f08ef888fc309d06ce009bec231e2790	Department of Health Management, Tianjin Hospital, No. 406 Jiefang South Road, Hexi District, Tianjin, 300211, China; Department of Gastroenterology, Nanjing Drum Tower Hospital, Graduate School of Peking Union Medical College, Chinese Academy of Medical Sciences & amp; Peking Union Medical College, Jiangsu, Nanjing, 210008, China; Department of Gastroenterology and Hepatology, Tianjin Medical Un…	Wang H., Department of Health Management, Tianjin Hospital, No. 406 Jiefang South Road, Hexi District, Tianjin, 300211, China; Zhao T., Department of Gastroenterology, Nanjing Drum Tower Hospital, Graduate School of Peking Union Medical College, Chinese Academy of Medical Sciences & amp; Peking Union Medical College, Jiangsu, Nanjing, 210008, China; Guo G., Department of Gastroenterology and Hepa…	Background/objectives: Malnutrition coexisting with abdominal adipose tissue accumulation bring a double burden on prognosis. More recently, the Global Leadership Initiative on Malnutrition (GLIM) has reached a novel consensus concerning the diagnostic criteria, that is, a two-step modality combining nutritional risk screening and subsequent phenotypic/etiologic parameters for comprehensive evalu…		Adiposity; Aged; Female; Humans; Inpatients; Intra-Abdominal Fat; Liver Cirrhosis; Male; Malnutrition; Middle Aged; Nutritional Status; Obesity, Abdominal; Prognosis; Proportional Hazards Models; Risk Factors; albumin; bilirubin; creatinine; sodium; adult; age; aged; albumin blood level; all cause mortality; Article; ascites; bilirubin blood level; bleeding; body mass; cardiovascular disease; cer…		bilirubin, 18422-02-1, 635-65-4; creatinine, 19230-81-0, 60-27-5; sodium, 7440-23-5	Discovery 750, General Electric, United States; R2010a Matlab, Mathworks, United States	General Electric, United States; Mathworks, United States			Huang D.Q., Terrault N.A., Tacke F., Gluud L.L., Arrese M., Bugianesi E., Et al., Global epidemiology of cirrhosis - aetiology, trends and predictions, Nat Rev Gastroenterol Hepatol, 20, pp. 388-398, (2023); Eslam M., Sanyal A.J., George J., International Consensus P. MAFLD: a consensus-driven proposed nomenclature for metabolic associated fatty liver disease, Gastroenterology, 158, pp. 1999-2014…	H. Jiao; Department of Health Management, Tianjin Hospital, Tianjin, No. 406 Jiefang South Road, Hexi District, 300211, China; email: jiaohuanli@163.com; C. Sun; Department of Gastroenterology and Hepatology, Tianjin Medical University General Hospital, Tianjin, Anshan Road 154, Heping District, 300052, China; email: chaosun@tmu.edu.cn		Springer Nature						20444052			39333477	English	Nutr. Diabetes	Article	Final	All Open Access; Gold Open Access	Scopus	2-s2.0-85205275881
Akazawa N.; Funai K.; Hino T.; Tsuji R.; Tamura W.; Tamura K.; Hioka A.; Moriyama H.	Akazawa, Naoki (57189890025); Funai, Keita (58339224100); Hino, Toshikazu (57208053222); Tsuji, Ryota (57208057460); Tamura, Wataru (58339224200); Tamura, Kimiyuki (57190580486); Hioka, Akemi (57195937164); Moriyama, Hideki (7201494142)	57189890025; 58339224100; 57208053222; 57208057460; 58339224200; 57190580486; 57195937164; 7201494142	Change in body weight is positively related to the change in muscle mass of the quadriceps in older inpatients with severely low BMI according to the GLIM criteria	2024	BMC Geriatrics	24	1	711				0	10.1186/s12877-024-05309-2	https://www.scopus.com/inward/record.uri?eid=2-s2.0-85201945033&doi=10.1186%2fs12877-024-05309-2&partnerID=40&md5=f649fbe6334a37af97e2396630c73d06	Department of Physical Therapy, Faculty of Health and Welfare, Tokushima Bunri University, Hoji 180, Nishihama, Yamashiro-cho, Tokushima, Tokushima-city, Tokushima, 770-8514, Japan; Department of Rehabilitation, Kasei Tamura Hospital, Wakayama, Wakayama, Japan; Life and Medical Sciences Area, Health Sciences Discipline, Kobe University, Hyogo, Kobe, Japan	Akazawa N., Department of Physical Therapy, Faculty of Health and Welfare, Tokushima Bunri University, Hoji 180, Nishihama, Yamashiro-cho, Tokushima, Tokushima-city, Tokushima, 770-8514, Japan; Funai K., Department of Rehabilitation, Kasei Tamura Hospital, Wakayama, Wakayama, Japan; Hino T., Department of Rehabilitation, Kasei Tamura Hospital, Wakayama, Wakayama, Japan; Tsuji R., Department of Re…	Background & aims: Body weight is one of the essential indicators of nutritional status, and body weight management is vital in nutritional care. In addition, low body mass index (BMI) was included as a phenotypic criterion in the Global Leadership Initiative on Malnutrition (GLIM) criteria. Furthermore, low BMI has been used in grading the severity of malnutrition (moderate or severe malnutritio…	Body weight; GLIM; Muscle mass; Older inpatients; Quadriceps; Severely low BMI	Aged; Aged, 80 and over; Body Mass Index; Body Weight; Cross-Sectional Studies; Female; Humans; Inpatients; Male; Malnutrition; Nutritional Status; Quadriceps Muscle; Retrospective Studies; aged; body mass; body weight; cross-sectional study; diagnosis; diagnostic imaging; epidemiology; female; hospital patient; human; male; malnutrition; nutritional status; pathophysiology; physiology; quadricep…					Japan Society for the Promotion of Science, JSPS, (JP17K18294, JP20K19661)	This work was supported by JSPS KAKENHI Grant Number JP17K18294 and JP20K19661.	Cederholm T., Jensen G.L., Correia M.I.T.D., Gonzalez M.C., Fukushima R., Higashiguchi T., Et al., GLIM criteria for the diagnosis of malnutrition - A consensus report from the global clinical nutrition community, Clin Nutr, 38, pp. 1-9, (2019); Nakahara S., Takasaki M., Abe S., Kakitani C., Nishioka S., Wakabayashi H., Maeda K., Aggressive nutrition therapy in malnutrition and sarcopenia, Nutrit…	N. Akazawa; Department of Physical Therapy, Faculty of Health and Welfare, Tokushima Bunri University, Tokushima-city, Tokushima, Hoji 180, Nishihama, Yamashiro-cho, Tokushima, 770-8514, Japan; email: akazawa@tks.bunri-u.ac.jp		BioMed Central Ltd						14712318			39187769	English	BMC Geriatr.	Article	Final	All Open Access; Gold Open Access	Scopus	2-s2.0-85201945033
Xu J.; Hu Y.; Wang L.; Li P.; Zhu M.; Song J.; Wei J.	Xu, Jingyong (36168846700); Hu, Yifu (58000517800); Wang, Lijuan (55125464100); Li, Pengxue (57769448000); Zhu, Mingwei (14833680100); Song, Jinghai (55500857600); Wei, Junmin (36444456600)	36168846700; 58000517800; 55125464100; 57769448000; 14833680100; 55500857600; 36444456600	Albumin-dNLR score could be an etiological criterion to determine inflammation burden for GLIM in medical inpatients over 70 years old: A multicenter retrospective study	2024	Heliyon	10	13	e34102				0	10.1016/j.heliyon.2024.e34102	https://www.scopus.com/inward/record.uri?eid=2-s2.0-85197511048&doi=10.1016%2fj.heliyon.2024.e34102&partnerID=40&md5=f8bedcf36e34ea8d9462ec801ac1ae40	Department of Hepatobiliary and Pancreatic Surgery, Peking University First Hospital, Beijing, China; Department of General Surgery, Beijing Hospital, National Center of Gerontology, Institute of Geriatric Medicine, Chinese Academy of Medical Sciences, Beijing, China; Department of Clinical Nutrition, Beijing Hospital, National Center of Gerontology, Institute of Geriatric Medicine, Chinese Acade…	Xu J., Department of Hepatobiliary and Pancreatic Surgery, Peking University First Hospital, Beijing, China, Department of General Surgery, Beijing Hospital, National Center of Gerontology, Institute of Geriatric Medicine, Chinese Academy of Medical Sciences, Beijing, China; Hu Y., Department of General Surgery, Beijing Hospital, National Center of Gerontology, Institute of Geriatric Medicine, Ch…	Aim: To validate the role of the albumin-derived neutrophil-to-lymphocyte (ALB-dNLR) score in diagnosing malnutrition in medical inpatients over 70 years old. Methods: This is a retrospective cross-sectional study involving 7 departments from 14 Chinese hospitals. The ALB-dNLR score was calculated, and outcomes between groups with positive and negative ALB-dNLR scores were compared after propensi…	Albumin-dNLR score; Elderly; GLIM; Malnutrition; Mortality						Institute of Food Science and Technology, Chinese Academy of Agricultural Sciences, IFST, CAAS, (2021-M01)	This study was supported by National High-Level Hospital Clinical Research Funding(No. BJ-2020-082 and No. BJ-2022-075), and the Food Science and Technology Fund of the Chinese Institute of Food Science and Technology(No. 2021-M01).	Liang Y.D., Zhang Y.N., Li Y.M., Et al., Identification of frailty and its risk factors in elderly hospitalized patients from different wards: a cross-sectional study in China, Clin. Interv. Aging, 14, pp. 2249-2259, (2019); Gomes F., Schuetz P., Bounoure L., Et al., ESPEN guidelines on nutritional support for polymorbid internal medicine patients, Clin. Nutr., 37, 1, pp. 336-353, (2018); Wei J.,…	J. Xu; Department of Hepatobiliary and Pancreatic Surgery, Peking University First Hospital, Beijing, China; email: xujingyong@bjhmoh.cn; J. Wei; Department of General Surgery, Beijing Hospital, National Center of Gerontology, Institute of Geriatric Medicine, Chinese Academy of Medical Sciences, Beijing, China; email: weijunmin@263.net		Elsevier Ltd						24058440				English	Heliyon	Article	Final	All Open Access; Gold Open Access; Green Open Access	Scopus	2-s2.0-85197511048
Yamanaka M.; Wakabayashi H.; Nishioka S.; Momosaki R.	Yamanaka, Mai (59122240200); Wakabayashi, Hidetaka (56050103400); Nishioka, Shinta (57532998400); Momosaki, Ryo (36158608800)	59122240200; 56050103400; 57532998400; 36158608800	Malnutrition and cachexia may affect death but not functional improvement in patients with sarcopenic dysphagia	2024	European Geriatric Medicine	15	3		777	785	8	1	10.1007/s41999-024-00984-1	https://www.scopus.com/inward/record.uri?eid=2-s2.0-85192834170&doi=10.1007%2fs41999-024-00984-1&partnerID=40&md5=169d64d0bb93d893644d09f150c0824d	School of Medicine, Tokyo Women’s Medical University, Tokyo, Japan; Department of Rehabilitation Medicine, Tokyo Women’s Medical University Hospital, 8-1, Kawada-cho, Tokyo, Shinjuku-ku, 162-0054, Japan; Department of Clinical Nutrition and Food Service, Nagasaki Rehabilitation Hospital, Nagasaki, Japan; Department of Rehabilitation Medicine, Mie University Graduate School of Medicine, Mie, Japan	Yamanaka M., School of Medicine, Tokyo Women’s Medical University, Tokyo, Japan; Wakabayashi H., Department of Rehabilitation Medicine, Tokyo Women’s Medical University Hospital, 8-1, Kawada-cho, Tokyo, Shinjuku-ku, 162-0054, Japan; Nishioka S., Department of Clinical Nutrition and Food Service, Nagasaki Rehabilitation Hospital, Nagasaki, Japan; Momosaki R., Department of Rehabilitation Medicine,…	Aim: To investigate whether two factors, malnutrition and cachexia, affect swallowing function, activities of daily living, and death in sarcopenic dysphagia. Findings: Four percent of patients with sarcopenic dysphagia were found to have cachexia according to the Asian Working Group for Cachexia criteria. No significant difference in changes in the Food Intake Level Scale and Barthel Index betwe…	Activities of daily living; Aged; Deglutition; Nutrition; Rehabilitation	Activities of Daily Living; Aged; Aged, 80 and over; Cachexia; Deglutition; Deglutition Disorders; Female; Geriatric Assessment; Humans; Japan; Male; Malnutrition; Retrospective Studies; Sarcopenia; C reactive protein; serum albumin; age; aged; analytic method; Article; asian working group for cachexia criteria; Barthel index; body mass; body weight loss; brain infarction; cachexia; calf circumfe…		C reactive protein, 9007-41-4; serum albumin, 9048-46-8			Japan Society for the Promotion of Science, JSPS, (19H03979); Japan Society for the Promotion of Science, JSPS	This work was supported by JSPS KAKENHI (19H03979).	Wakabayashi H., Kishima M., Itoda M., Fujishima I., Kunieda K., Ohno T., Et al., Diagnosis and treatment of sarcopenic dysphagia: a scoping review, Dysphagia, 36, pp. 523-531, (2021); Fujishima I., Fujiu-Kurachi M., Arai H., Hyodo M., Kagaya H., Maeda K., Et al., Sarcopenia and dysphagia: position paper by four professional organizations, Geriatr Gerontol Int, 19, pp. 91-97, (2019); Bauer J., Mor…	H. Wakabayashi; Department of Rehabilitation Medicine, Tokyo Women’s Medical University Hospital, Shinjuku-ku, 8-1, Kawada-cho, Tokyo, 162-0054, Japan; email: noventurenoglory@gmail.com		Springer Science and Business Media Deutschland GmbH						18787649			38739334	English	Eur. Geriatr. Med.	Article	Final		Scopus	2-s2.0-85192834170
Xie H.; Wei L.; Ruan G.; Zhang H.; Shi J.; Lin S.; Liu C.; Liu X.; Zheng X.; Chen Y.; Shi H.	Xie, Hailun (57214080577); Wei, Lishuang (57219021045); Ruan, Guotian (57210160009); Zhang, Heyang (57580893600); Shi, Jinyu (58362949200); Lin, Shiqi (57463228800); Liu, Chenan (58148838100); Liu, Xiaoyue (57248192400); Zheng, Xin (57200537529); Chen, Yue (57485335300); Shi, Hanping (7402623640)	57214080577; 57219021045; 57210160009; 57580893600; 58362949200; 57463228800; 58148838100; 57248192400; 57200537529; 57485335300; 7402623640	Performance of anthropometry-based and bio-electrical impedance-based muscle-mass indicators in the Global Leadership Initiative on Malnutrition criteria for predicting prognosis in patients with cancer	2024	Clinical Nutrition	43	7		1791	1799	8	1	10.1016/j.clnu.2024.05.039	https://www.scopus.com/inward/record.uri?eid=2-s2.0-85195404162&doi=10.1016%2fj.clnu.2024.05.039&partnerID=40&md5=83e2062a359d1d9c4700ded9f5a17c89	Department of Gastrointestinal Gland Surgery, The First Affiliated Hospital, Guangxi Medical University, Guangxi, Nanning, China; Department of Gastrointestinal Surgery, Beijing Shijitan Hospital, Capital Medical University, Beijing, China; Department of Clinical Nutrition, Beijing Shijitan Hospital, Capital Medical University, Beijing, China; National Clinical Research Center for Geriatric Disea…	Xie H., Department of Gastrointestinal Gland Surgery, The First Affiliated Hospital, Guangxi Medical University, Guangxi, Nanning, China; Wei L., Department of Gastrointestinal Gland Surgery, The First Affiliated Hospital, Guangxi Medical University, Guangxi, Nanning, China; Ruan G., Department of Gastrointestinal Surgery, Beijing Shijitan Hospital, Capital Medical University, Beijing, China, Dep…	Background: Reduced muscle mass is a criterion for diagnosing malnutrition using the Global Leadership Initiative on Malnutrition (GLIM) criteria; however, the choice of muscle-mass indicators within the GLIM criteria remains contentious. This study aimed to establish muscle-measurement-based GLIM criteria using data from bio-electrical impedance analysis (BIA) and anthropometric evaluations and …	Cancer; GLIM; Malnutrition; Muscle; Survival	Adult; Aged; Anthropometry; Body Composition; China; Electric Impedance; Female; Humans; Male; Malnutrition; Middle Aged; Muscle, Skeletal; Neoplasms; Nutrition Assessment; Nutritional Status; Prognosis; Prospective Studies; adult; anthropometry; Article; bioelectrical impedance analysis; body composition; body mass; cancer staging; cancer therapy; controlled study; disease severity; dual energy …					National Key Research and Development Program of China, NKRDPC, (2017YFC1309200, 2022YFC2009600); National Key Research and Development Program of China, NKRDPC; China Academy of Space Technology, CAST, (2022QNRC001); China Academy of Space Technology, CAST	This study was supported by the National Key Research and Development Program to Dr. Hanping Shi (No. 2017YFC1309200 , No. 2022YFC2009600 ) and Young Elite Scientists Sponsorship Program by CAST to Dr. Hailun Xie ( 2022QNRC001 ). The funders had no role in the design and conduct of the study; collection, management, analysis, and interpretation of the data; preparation, review, or approval of the…	Bullock A.F., Greenley S.L., McKenzie G.A.G., Paton L.W., Johnson M.J., Relationship between markers of malnutrition and clinical outcomes in older adults with cancer: systematic review, narrative synthesis and meta-analysis, Eur J Clin Nutr, 74, 11, pp. 1519-1535, (2020); Li X., Hu C., Zhang Q., Wang K., Li W., Xu H., Et al., Cancer cachexia statistics in China, Precis Nutr, 1, 1, (2022); Arends…	H. Shi; Department of Gastrointestinal Gland Surgery, The First Affiliated Hospital, Guangxi Medical University, Nanning, Guangxi, 530021, China; email: shihp@ccmu.edu.cn		Churchill Livingstone						02615614		CLNUD	38865763	English	Clin. Nutr.	Article	Final		Scopus	2-s2.0-85195404162
Miyahara S.; Maeda K.; Yasuda A.; Satake S.; Arai H.	Miyahara, Shuzo (57986548900); Maeda, Keisuke (57216726274); Yasuda, Akiyuki (58671733200); Satake, Shosuke (7006398931); Arai, Hidenori (35253417800)	57986548900; 57216726274; 58671733200; 7006398931; 35253417800	The potential of body mass index-adjusted calf circumference as a proxy for low muscle mass in the global leadership initiative on malnutrition criteria	2024	Clinical Nutrition	43	12		225	230	5	1	10.1016/j.clnu.2024.10.025	https://www.scopus.com/inward/record.uri?eid=2-s2.0-85208111080&doi=10.1016%2fj.clnu.2024.10.025&partnerID=40&md5=2e33ddcdd1ca202283376b2b58dadc9e	Department of Geriatric Medicine, National Center for Geriatrics and Gerontology, 7-430, Morioka-cho, Aichi, Obu, 474-8511, Japan; Department of Community Healthcare and Geriatrics, Graduate School of Medicine, Nagoya University, 65 Tsurumai-cho, Showa-ku, Aichi, Nagoya, 466-8550, Japan; Nutrition Therapy Support Center, Aichi Medical University, 1-1 Yazakokarimata, Aichi, Nagakute, 480-1195, Jap…	Miyahara S., Department of Geriatric Medicine, National Center for Geriatrics and Gerontology, 7-430, Morioka-cho, Aichi, Obu, 474-8511, Japan, Department of Community Healthcare and Geriatrics, Graduate School of Medicine, Nagoya University, 65 Tsurumai-cho, Showa-ku, Aichi, Nagoya, 466-8550, Japan; Maeda K., Department of Geriatric Medicine, National Center for Geriatrics and Gerontology, 7-430…	Background & aims: Reduced muscle mass is one of the diagnostic components for Global Leadership Initiative on Malnutrition (GLIM), with various assessment methods proposed. Calf circumference (CC), a representative anthropometric marker of skeletal muscle mass, is now recommended to adjustment based on body mass index (BMI). This study aimed to evaluate the validity and efficacy of BMI-adjusted …	Acute geriatric care setting; Anthropometry; Mortality prediction; Muscle mass; Nutrition; Older adults	Absorptiometry, Photon; Aged; Aged, 80 and over; Anthropometry; Body Composition; Body Mass Index; Female; Geriatric Assessment; Humans; Leg; Logistic Models; Male; Malnutrition; Muscle, Skeletal; Nutrition Assessment; Nutritional Status; Prevalence; Prospective Studies; Sarcopenia; Acute geriatric care setting; adult; aged; anthropometry; appendicular skeletal muscle mass index; Article; Barthel…			EZR software; EZR version 1.61, Saitama, Japan; SPSS version 29.0, IBM, United States	IBM, United States; Saitama, Japan	Japan Society for the Promotion of Science, JSPS, (21H03390, JP22H02977, 22-4); Japan Society for the Promotion of Science, JSPS	Japan Society for the Promotion of Science [Grant number: 21H03390 to KM, JP22H02977 to SS]; Research Funding of Longevity Sciences [Grant number: 22-4 to KM and SS].	Felder S., Lechtenboehmer C., Bally M., Fehr R., Deiss M., Faessler L., Et al., Association of nutritional risk and adverse medical outcomes across different medical inpatient populations, Nutrition, 31, 11-12, pp. 1385-1393, (2015); Lim S.L., Ong K.C., Chan Y.H., Loke W.C., Ferguson M., Daniels L., Malnutrition and its impact on cost of hospitalization, length of stay, readmission and 3-year mor…	K. Maeda; Nutrition Therapy Support Center, Aichi Medical University Hospital, Nagakute, 1-1 Yazakokarimata, Aichi, 480-1195, Japan; email: kskmaeda1701@gmail.com		Churchill Livingstone						02615614		CLNUD	39509793	English	Clin. Nutr.	Article	Final		Scopus	2-s2.0-85208111080
Kiss N.; Abbott G.; Daly R.M.; Denehy L.; Edbrooke L.; Baguley B.J.; Fraser S.F.; Khosravi A.; Prado C.M.	Kiss, Nicole (36987683600); Abbott, Gavin (57638544700); Daly, Robin M. (7103342079); Denehy, Linda (57191475243); Edbrooke, Lara (55444892300); Baguley, Brenton J. (56504832000); Fraser, Steve F. (55600202000); Khosravi, Abbas (56234594800); Prado, Carla M. (26531771600)	36987683600; 57638544700; 7103342079; 57191475243; 55444892300; 56504832000; 55600202000; 56234594800; 26531771600	Multimorbidity and the risk of malnutrition, frailty and sarcopenia in adults with cancer in the UK Biobank	2024	Journal of Cachexia, Sarcopenia and Muscle	15	5		1696	1707	11	1	10.1002/jcsm.13523	https://www.scopus.com/inward/record.uri?eid=2-s2.0-85196531357&doi=10.1002%2fjcsm.13523&partnerID=40&md5=77d2d17e95824e6750135994d184527b	Institute for Physical Activity and Nutrition, Deakin University, Geelong, Australia; Department of Health Services Research, Peter MacCallum Cancer Centre, Parkville, Australia; Department of Physiotherapy, University of Melbourne, Parkville, Australia; Institute for Intelligent Systems Research and Innovation, Deakin University, Geelong, Australia; Department of Agricultural, Food and Nutrition…	Kiss N., Institute for Physical Activity and Nutrition, Deakin University, Geelong, Australia, Department of Health Services Research, Peter MacCallum Cancer Centre, Parkville, Australia; Abbott G., Institute for Physical Activity and Nutrition, Deakin University, Geelong, Australia; Daly R.M., Institute for Physical Activity and Nutrition, Deakin University, Geelong, Australia; Denehy L., Depart…	Background: Malnutrition, sarcopenia and frailty are distinct, albeit interrelated, conditions associated with adverse outcomes in adults with cancer, but whether they relate to multimorbidity, which affects up to 90% of people with cancer, is unknown. This study investigated the relationship between multimorbidity with malnutrition, sarcopenia and frailty in adults with cancer from the UK Bioban…	cancer; frailty; malnutrition; multimorbidity; sarcopenia	Aged; Biological Specimen Banks; Cross-Sectional Studies; Female; Frailty; Humans; Male; Malnutrition; Middle Aged; Multimorbidity; Neoplasms; Prevalence; Risk Factors; Sarcopenia; UK Biobank; United Kingdom; adult; aged; alcohol consumption; Article; bioelectrical impedance analysis; cancer diagnosis; cancer registry; cross-sectional study; dual energy X ray absorptiometry; european working grou…			Jamar J00105 hydraulic hand dynamometer; Tanita BC418MA, Tanita, Japan	Tanita, Japan	Australian University Librarians; Deakin University; Victorian Cancer Agency Nursing and Allied Health Clinical Research, (CRFNAH18001, 66026)	Funding text 1: Dr Kiss and this study are supported by a Victorian Cancer Agency Nursing and Allied Health Clinical Research Fellowship (Grant No. CRFNAH18001). This study has been conducted using the UK Biobank resource under Application Number 66026. The authors thank the UK Biobank participants and the UK Biobank research team. The authors certify that they comply with the ethical guidelines …	Sung H., Ferlay J., Siegel R.L., Laversanne M., Soerjomataram I., Jemal A., Et al., Global cancer statistics 2020: GLOBOCAN estimates of incidence and mortality worldwide for 36 cancers in 185 countries, CA Cancer J Clin, 71, pp. 209-249, (2021); Baracos V.E., Cancer-associated malnutrition, Eur J Clin Nutr, 72, pp. 1255-1259, (2018); Blauwhoff-Buskermolen S., Versteeg K.S., de van der Schueren M…	N. Kiss; Institute for Physical Activity and Nutrition, Deakin University, Geelong, Australia; email: nicole.kiss@deakin.edu.au		John Wiley and Sons Inc						21905991			39358315	English	J. Cachexia Sarcopenia Muscle	Article	Final		Scopus	2-s2.0-85196531357
López Guillén R.; Argente Pla M.; Micó García A.; Dura de Miguel Á.; Gascó Santana E.; Martín Sanchis S.; Merino Torres J.F.	López Guillén, Regina (59322648000); Argente Pla, María (36128310700); Micó García, Andrea (57193880342); Dura de Miguel, Ángela (59322545100); Gascó Santana, Eva (59323282900); Martín Sanchis, Silvia (57193882520); Merino Torres, Juan Francisco (6602824949)	59322648000; 36128310700; 57193880342; 59322545100; 59323282900; 57193882520; 6602824949	Nutritional Assessment in Outpatients with Heart Failure	2024	Nutrients	16	17	2853				0	10.3390/nu16172853	https://www.scopus.com/inward/record.uri?eid=2-s2.0-85203631146&doi=10.3390%2fnu16172853&partnerID=40&md5=7695d27bb8eebcaace56643610a2e51d	Endocrinology and Nutrition Department, La Fe University and Polytechnic Hospital in Valencia, Valencia, 46026, Spain; Joint Research Unit on Endocrinology, Nutrition and Clinical Dietetics, Health Research Institute La Fe, Valencia, 46026, Spain; Department of Medicine, Faculty of Medicine, University of Valencia, Valencia, 46010, Spain	López Guillén R., Endocrinology and Nutrition Department, La Fe University and Polytechnic Hospital in Valencia, Valencia, 46026, Spain, Joint Research Unit on Endocrinology, Nutrition and Clinical Dietetics, Health Research Institute La Fe, Valencia, 46026, Spain; Argente Pla M., Endocrinology and Nutrition Department, La Fe University and Polytechnic Hospital in Valencia, Valencia, 46026, Spain…	Introduction: Heart failure (HF) is associated with significant alterations in body composition, including malnutrition due to insufficient intake, chronic inflammation and increased energy expenditure. Identifying the prevalence of malnutrition and the risk of sarcopenia in patients with HF is crucial to improve clinical outcomes. Material and methods: This cross-sectional, single-center, observ…	bioimpedance; GLIM; heart failure; malnutrition; nutritional ultrasound; sarcopenia	Aged; Aged, 80 and over; Body Composition; Cachexia; Cross-Sectional Studies; Female; Heart Failure; Humans; Male; Malnutrition; Middle Aged; Nutrition Assessment; Nutritional Status; Outpatients; Prevalence; Sarcopenia; adult; aged; Article; body composition; cachexia; cardiovascular risk factor; clinical outcome; cross-sectional study; energy expenditure; female; frailty; functional assessment;…			Jamar dynamometer, jlw, United States; NUTRILAB, Akern, Italy; U PROBE-L6C, leleman, Spain	Akern, Italy; jlw, United States; leleman, Spain			McDonagh T.A., Metra M., Adamo M., Gardner R.S., Baumbach A., Bohm M., Burri H., Butler J., Celutkiene J., Chioncel O., Et al., 2021 ESC Guidelines for the diagnosis and treatment of acute and chronic heart failure, Eur. Heart J, 42, pp. 3599-3726, (2021); Roger V.L., Epidemiology of Heart Failure: A Contemporary Perspective, Circ. Res, 128, pp. 1421-1434, (2021); Krysztofiak H., Wleklik M., Miga…	J.F. Merino Torres; Endocrinology and Nutrition Department, La Fe University and Polytechnic Hospital in Valencia, Valencia, 46026, Spain; email: juan.merino@uv.es		Multidisciplinary Digital Publishing Institute (MDPI)						20726643			39275170	English	Nutrients	Article	Final	All Open Access; Gold Open Access; Green Open Access	Scopus	2-s2.0-85203631146
Mueller T.C.; Henselmann M.; Reischl S.; Jaeger C.; Trefzer C.; Demir I.E.; Friess H.; Martignoni M.E.	Mueller, Tara C. (55895330300); Henselmann, Martin (59160524400); Reischl, Stefan (57212585227); Jaeger, Carsten (59160494300); Trefzer, Charlotte (59160536800); Demir, Ihsan Ekin (24474258300); Friess, Helmut (57220013333); Martignoni, Marc E. (7005140610)	55895330300; 59160524400; 57212585227; 59160494300; 59160536800; 24474258300; 57220013333; 7005140610	Associations of body composition parameters with postoperative outcome and perineural tumour invasion after oncological pancreatic resection	2024	BMC Surgery	24	1	175				1	10.1186/s12893-024-02457-5	https://www.scopus.com/inward/record.uri?eid=2-s2.0-85195249061&doi=10.1186%2fs12893-024-02457-5&partnerID=40&md5=f5a6df22657f5629fe24374da17d5588	Department of Surgery, Klinikum rechts der Isar, TUM School of Medicine and Health, Technical University of Munich, Ismaninger Strasse 22, Munich, 81675, Germany; Institute of Diagnostic and Interventional Radiology, Klinikum rechts der Isar, TUM School of Medicine and Health, Technical University of Munich, Ismaninger Strasse 22, Munich, 81675, Germany	Mueller T.C., Department of Surgery, Klinikum rechts der Isar, TUM School of Medicine and Health, Technical University of Munich, Ismaninger Strasse 22, Munich, 81675, Germany; Henselmann M., Department of Surgery, Klinikum rechts der Isar, TUM School of Medicine and Health, Technical University of Munich, Ismaninger Strasse 22, Munich, 81675, Germany; Reischl S., Institute of Diagnostic and Inte…	Background: Pancreatic cancer is often accompanied by wasting conditions. While surgery is the primary curative approach, it poses a substantial risk of postoperative complications, hindering subsequent treatments. Therefore, identifying patients at high risk for complications and optimizing their perioperative general condition is crucial. Sarcopenia and other body composition abnormalities have…	Body composition; Malnutrition; Pancreatic cancer; Perineural tumour invasion; Postoperative complications	Aged; Body Composition; Female; Humans; Male; Middle Aged; Neoplasm Invasiveness; Obesity; Pancreatectomy; Pancreatic Neoplasms; Postoperative Complications; Retrospective Studies; Sarcopenia; Tomography, X-Ray Computed; aged; body composition; complication; epidemiology; etiology; female; human; male; middle aged; obesity; pancreas tumor; pancreatectomy; pathology; postoperative complication; pr…							Wood L.D., Canto M.I., Jaffee E.M., Simeone D.M., Pancreatic Cancer: Pathogenesis, screening, diagnosis, and treatment, Gastroenterology, 163, 2, pp. 386-380, (2022); Cassese G., Han H.S., Yoon Y.S., Lee J.S., Lee B., Cubisino A., Panaro F., Troisi R.I., Role of neoadjuvant therapy for nonmetastatic pancreatic cancer: current evidence and future perspectives, World J Gastrointest Oncol, 15, 6, pp…	T.C. Mueller; Department of Surgery, Klinikum rechts der Isar, TUM School of Medicine and Health, Technical University of Munich, Munich, Ismaninger Strasse 22, 81675, Germany; email: tara.mueller@tum.de		BioMed Central Ltd						14712482			38835067	English	BMC Surg.	Article	Final	All Open Access; Gold Open Access	Scopus	2-s2.0-85195249061
Kiss N.; Prado C.M.; Curtis A.R.; Abbott G.; Denehy L.; Edbrooke L.; Baguley B.J.; Fraser S.F.; Daly R.M.	Kiss, Nicole (36987683600); Prado, Carla M. (26531771600); Curtis, Annie R. (57436250300); Abbott, Gavin (57638544700); Denehy, Linda (57191475243); Edbrooke, Lara (55444892300); Baguley, Brenton J. (56504832000); Fraser, Steve F. (55600202000); Daly, Robin M. (7103342079)	36987683600; 26531771600; 57436250300; 57638544700; 57191475243; 55444892300; 56504832000; 55600202000; 7103342079	Risk factors for low muscle mass, malnutrition, and (probable-) sarcopenia in adults with or without a history of cancer in the UK Biobank	2024	Clinical Nutrition	43	7		1736	1746	10	3	10.1016/j.clnu.2024.05.041	https://www.scopus.com/inward/record.uri?eid=2-s2.0-85195105229&doi=10.1016%2fj.clnu.2024.05.041&partnerID=40&md5=2e861d54dc0e3da204c545bff880bde9	Institute for Physical Activity and Nutrition, Deakin University, Geelong, Australia; Department of Health Services Research, Peter MacCallum Cancer Centre, Melbourne, Australia; Department of Agricultural, Food and Nutritional Science, University of Alberta, Edmonton, Canada; Melbourne School of Health Sciences, University of Melbourne, Parkville, Australia; Physiotherapy Department, University …	Kiss N., Institute for Physical Activity and Nutrition, Deakin University, Geelong, Australia, Department of Health Services Research, Peter MacCallum Cancer Centre, Melbourne, Australia; Prado C.M., Department of Agricultural, Food and Nutritional Science, University of Alberta, Edmonton, Canada; Curtis A.R., Institute for Physical Activity and Nutrition, Deakin University, Geelong, Australia; A…	Background and aims: Early identification of people at risk of cancer-related malnutrition, low muscle mass (LMM) and sarcopenia is crucial to mitigate the impact of adverse outcomes. This study investigated risk factors associated with LMM, malnutrition and (probable-) sarcopenia and whether these varied in people with or without a history of cancer. Methods: Participants in the UK Biobank, with…	Cancer; Low muscle mass; Malnutrition; Sarcopenia; UK Biobank	Aged; Biological Specimen Banks; Female; Hand Strength; Humans; Male; Malnutrition; Middle Aged; Muscle, Skeletal; Neoplasms; Nutritional Status; Prevalence; Risk Factors; Sarcopenia; UK Biobank; United Kingdom; 25 hydroxyvitamin D; C reactive protein; adult; appendicular lean soft tissue; Article; bioelectrical impedance analysis; body height; body mass; body weight loss; caloric intake; cancer …		25 hydroxyvitamin D, 64719-49-9; C reactive protein, 9007-41-4	BC418MA, Tanita, Japan; Stata/SE 18 software, StataCorp	StataCorp; Tanita, Japan	Nestle Health Sciences, Nutricia and Pfizer; Victorian Cancer Agency Nursing and Allied Health Clinical Research, (CRFNAH18001); Victorian Cancer Agency, VCA, (ECRF22019); Victorian Cancer Agency, VCA	Funding text 1: NK reports honoraria from Abbott Nutrition Australasia. CP reports honoraria or consulting fees from Abbott Nutrition, Nestle Health Sciences, Nutricia and Pfizer. RD reports honoraria from Abbott Nutrition Australasia and Fresenius Kabi. BB, SFF, ARC, GA, LE and LD have no conflicts of interest to report.; Funding text 2: Dr Kiss and this study are supported by a Victorian Cancer…	Globocan cancer tomorrow, (2023); Marshall K.M., Loeliger J., Nolte L., Kelaart A., Kiss N.K., Prevalence of malnutrition and impact on clinical outcomes in cancer services: a comparison of two time points, Clin Nutr, 38, 2, pp. 644-651, (2019); Baracos V.E., Cancer-associated malnutrition, Eur J Clin Nutr, 72, 9, pp. 1255-1259, (2018); Kiss N., Prado C.M., Daly R.M., Denehy L., Edbrooke L., Bagu…	N. Kiss; Institute for Physical Activity and Nutrition, Deakin University, Burwood, 221 Burwood Highway, 3125, Australia; email: nicole.kiss@deakin.edu.au		Churchill Livingstone						02615614		CLNUD	38843582	English	Clin. Nutr.	Article	Final	All Open Access; Hybrid Gold Open Access	Scopus	2-s2.0-85195105229
Xin X.; Lan X.; Li L.; Tang H.; Guo H.; Li H.; Jiang C.; Liu F.; Shao C.; Qin Y.; Liu Z.; Qing G.; Yan R.; Hou L.; Qi J.	Xin, Xiaoping (16317691300); Lan, Xueqi (59187128500); Li, Linghao (56849678000); Tang, HuaJun (23029494800); Guo, Haonan (58681407500); Li, Hui (56986784300); Jiang, Cuixia (57208134675); Liu, Feng (59187534900); Shao, Changliang (24336312100); Qin, Yifei (57201738688); Liu, Zhonglin (59188148600); Qing, Gele (57201735245); Yan, Ruirui (35263075300); Hou, Lulu (57211355904); Qi, Jiaguo (57217543…	16317691300; 59187128500; 56849678000; 23029494800; 58681407500; 56986784300; 57208134675; 59187534900; 24336312100; 57201738688; 59188148600; 57201735245; 35263075300; 57211355904; 57217543946	Anthropogenic and climate impacts on carbon stocks of grassland ecosystems in Inner Mongolia and adjacent region	2024	Science of the Total Environment	946		174054				1	10.1016/j.scitotenv.2024.174054	https://www.scopus.com/inward/record.uri?eid=2-s2.0-85196831796&doi=10.1016%2fj.scitotenv.2024.174054&partnerID=40&md5=4624e27c0977fdc15c59f73018e74a85	Key Laboratory of Efficient Utilization of Arid and Semi-arid Arable Land in Northern China, National Hulunber Grassland Ecosystem Observation and Research Station, Institute of Agricultural Resources and Regional Planning, Chinese Academy of Agricultural Sciences, Beijing, 100081, China; Institute of Botany, Chinese Academy of Sciences, Beijing, 100093, China; College of Ecology, Lanzou Universi…	Xin X., Key Laboratory of Efficient Utilization of Arid and Semi-arid Arable Land in Northern China, National Hulunber Grassland Ecosystem Observation and Research Station, Institute of Agricultural Resources and Regional Planning, Chinese Academy of Agricultural Sciences, Beijing, 100081, China; Lan X., Key Laboratory of Efficient Utilization of Arid and Semi-arid Arable Land in Northern China, …	Up to date, most studies reported that degradation is worsened in the grassland ecosystems of Inner Mongolia and adjacent regions as a result of intensified grazing. This seems to be scientific when considering the total forage or total above-ground biomass as a degradation indicator, but it does not hold true in terms of soil organic carbon density (SOCD). In this study, we quantified the change…	Anthropogenic impacts; Carbon dynamics; Climate change; Grassland ecosystems; Inner mongolia and adjacent regions	Biomass; Carbon; China; Climate Change; Ecosystem; Environmental Monitoring; Grassland; Soil; China; Nei Monggol; Agriculture; Biomass; Ecosystems; Organic carbon; Soil surveys; Soils; Textures; Vegetation; carbon; organic carbon; carbon; Aboveground biomass; Anthropogenic impacts; Carbon dynamics; Carbon stocks; Climate impacts; Grassland ecosystems; Inner Mongolia; Inner mongolia and adjacent r…		carbon, 7440-44-0; Carbon, ; Soil,			Dongsheng YU form Institute of Soil Sciences of CAS; Agriculture Research System of China; Xuezheng SHI; CARS; China Agricultural Research System, CARS; National Natural Science Foundation of China, NSFC, (32130070, 31971769); National Natural Science Foundation of China, NSFC; National Key Research and Development Program of China, NKRDPC, (2021YFD1300500); National Key Research and Development …	We gratefully acknowledge Xuezheng SHI and Dongsheng YU form Institute of Soil Sciences of CAS for providing grid map of SOCD in 1980s and related technique support, Agricultural Data Center (http://www.agridata.cn) for providing background data, Jenni Gronseth whose comments lead to significant improvements in this manuscript. We also acknowledge the National Natural Science Foundation of China …	Ahmed A.I., Hou L., Yan R., Xin X., Zainelabdeen Y.M., The joint effect of grazing intensity and soil factors on aboveground net primary production in Hulunber grasslands meadow steppe, Agriculture, 10, (2020); Bai Y., Cotrufo M.F., Grassland soil carbon sequestration: current understanding, challenges, and solutions, Science, 377, pp. 603-608, (2022); Bardgett R.D., Bullock J.M., Lavorel S., Man…	L. Hou; Key Laboratory of Efficient Utilization of Arid and Semi-arid Arable Land in Northern China, National Hulunber Grassland Ecosystem Observation and Research Station, Institute of Agricultural Resources and Regional Planning, Chinese Academy of Agricultural Sciences, Beijing, 100081, China; email: houll94@163.com		Elsevier B.V.						00489697		STEVA	38897466	English	Sci. Total Environ.	Article	Final		Scopus	2-s2.0-85196831796
Win P.P.S.; Chua D.Q.L.; Gwee X.; Wee S.L.; Ng T.P.	Win, Phoo Pyae Sone (59134198400); Chua, Denise Qian Ling (57219253156); Gwee, Xinyi (26641706500); Wee, Shiou Liang (55335025000); Ng, Tze Pin (57216857719)	59134198400; 57219253156; 26641706500; 55335025000; 57216857719	Evaluating the Diagnosis of Malnutrition Based on Global Leadership Initiative on Malnutrition (GLIM) Criteria in Community-Dwelling Older Adults (Singapore Longitudinal Aging Study)	2024	Nutrients	16	22	3823				0	10.3390/nu16223823	https://www.scopus.com/inward/record.uri?eid=2-s2.0-85210599729&doi=10.3390%2fnu16223823&partnerID=40&md5=29ebc75d35b73b0a9f80055a9c19cfc0	Formerly Health and Social Sciences, Singapore Institute of Technology, Singapore, 828608, Singapore; Health Services and Systems Research, Duke-NUS Medical School, Singapore, 169857, Singapore; Formerly Department of Psychological Medicine, Yong Loo Lin School of Medicine, National University of Singapore, Singapore, 119228, Singapore; Geriatric Education and Research Institute, Ministry of Heal…	Win P.P.S., Formerly Health and Social Sciences, Singapore Institute of Technology, Singapore, 828608, Singapore, Health Services and Systems Research, Duke-NUS Medical School, Singapore, 169857, Singapore; Chua D.Q.L., Formerly Department of Psychological Medicine, Yong Loo Lin School of Medicine, National University of Singapore, Singapore, 119228, Singapore; Gwee X., Formerly Department of Psy…	Background: A minority of studies using the GLIM criteria for malnutrition diagnosis have performed formal empirical validation. Objectives: To evaluate the concurrent and predictive validity of GLIM criteria with and without prior screening among community-dwelling older adults in Singapore. Method: In the Singapore Longitudinal Aging Study (SLAS-2, n = 2477), malnutrition was diagnosed using si…	ENIGMA; malnutrition; MNA; mortality; quality of life	Aged; Aged, 80 and over; Female; Geriatric Assessment; Humans; Independent Living; Longitudinal Studies; Male; Malnutrition; Nutrition Assessment; Nutritional Status; Predictive Value of Tests; Quality of Life; Reproducibility of Results; Sensitivity and Specificity; Singapore; albumin; cholesterol; hemoglobin; adult; age; aged; Article; body weight loss; calf circumference; cholesterol blood lev…		cholesterol, 57-88-5; hemoglobin, 9008-02-0			Agency for Science, Technology and Research, A*STAR; Biomedical Research Council, BMRC, (BMRC/08/1/21/19/567); Biomedical Research Council, BMRC; National Medical Research Council, NMRC, (NMRC/1108/2007, NMRC/CIRG/1409/2014); National Medical Research Council, NMRC	This work was supported by research grants from the Agency for Science Technology and Research (A*STAR) Biomedical Research Council (grant number BMRC/08/1/21/19/567) and the National Medical Research Council (grant numbers NMRC/1108/2007, NMRC/CIRG/1409/2014). The study sponsor had no role in the study design, collection, analysis, and interpretation of data, the writing of the report, and the d…	Crichton M., Craven D., Mackay H., Marx W., De Van Der Schueren M., Marshall S., A systematic review, meta-analysis and meta-regression of the prevalence of protein-energy malnutrition: Associations with geographical region and sex, Age Ageing, 48, pp. 38-48, (2019); Wong A., Huang Y., Sowa P.M., Banks M.D., Bauer J.D., Adult malnutrition, nutritional interventions and outcomes in Singapore: A sc…	S.L. Wee; Formerly Health and Social Sciences, Singapore Institute of Technology, Singapore, 828608, Singapore; email: phuupyaesone@gmail.com		Multidisciplinary Digital Publishing Institute (MDPI)						20726643			39599609	English	Nutrients	Article	Final	All Open Access; Gold Open Access	Scopus	2-s2.0-85210599729
Wakita Y.; Asai N.; Ohashi W.; Mori N.; Maekawa M.; Mikamo H.	Wakita, Yoshinori (57205329301); Asai, Nobuhiro (36054506500); Ohashi, Wataru (57209822173); Mori, Naoharu (57204357831); Maekawa, Masato (59100801400); Mikamo, Hiroshige (7005385906)	57205329301; 36054506500; 57209822173; 57204357831; 59100801400; 7005385906	Modified R-GLIM Score Is a Good Prognostic Tool to Predict a Long-Term Prognosis in Poor Conditioned Elderly Patients with Aspiration Pneumonia, a Pilot Study	2024	Geriatrics (Switzerland)	9	5	118				0	10.3390/geriatrics9050118	https://www.scopus.com/inward/record.uri?eid=2-s2.0-85207239686&doi=10.3390%2fgeriatrics9050118&partnerID=40&md5=ed0e3adfd112ad1675bb27b42d9c3d79	Division of General Medicine, Aichi Medical University, Aichi, Nagakute, 480-1195, Japan; Department of Clinical Infectious Diseases, Aichi Medical University, Aichi, Nagakute, 480-1195, Japan; Division of Biostatistics, Clinical Research Center, Aichi Medical University, Aichi, Nagakute, 480-1195, Japan; Department of Palliative and Supportive Medicine, Graduate School of Medicine, Aichi Medical…	Wakita Y., Division of General Medicine, Aichi Medical University, Aichi, Nagakute, 480-1195, Japan; Asai N., Department of Clinical Infectious Diseases, Aichi Medical University, Aichi, Nagakute, 480-1195, Japan; Ohashi W., Division of Biostatistics, Clinical Research Center, Aichi Medical University, Aichi, Nagakute, 480-1195, Japan; Mori N., Department of Palliative and Supportive Medicine, Gr…	Background. While prognostic guidelines for pneumonia have widely allowed clinicians to treat patients, poor prognostic factors for 1- or 2-year survival times have never been mentioned to our knowledge. Patients and methods. We conducted this retrospective study to evaluate whether malnutrition according to the GLIM criteria is a poor prognostic factor for 1- or 2-year survival among patients wi…	aspiration pneumonia; high respiratory rate; malnutrition; modified GLIM criteria								Welte T., Torres A., Nathwani D., Clinical and economic burden of community-acquired pneumonia among adults in Europe, Thorax, 67, pp. 71-79, (2012); Asai N., Watanabe H., Shiota A., Kato H., Sakanashi D., Hagihara M., Koizumi Y., Yamagishi Y., Suematsu H., Mikamo H., Efficacy and accuracy of qSOFA and SOFA scores as prognostic tools for community-acquired and healthcare-associated pneumonia, Int…	Y. Wakita; Division of General Medicine, Aichi Medical University, Nagakute, Aichi, 480-1195, Japan; email: wakita.yoshinori.974@mail.aichi-med-u.ac.jp		Multidisciplinary Digital Publishing Institute (MDPI)						23083417				English	Geriatrics (Switzerland)	Article	Final	All Open Access; Gold Open Access	Scopus	2-s2.0-85207239686
Bruns N.; Meyer F.; Rischmüller K.; Frost F.; Tran Q.T.; Ittermann T.; Bahls M.; Valentini L.; Lamprecht G.; Lerch M.M.; Aghdassi A.A.; Wiese M.L.	Bruns, Niklas (58906568100); Meyer, Fatuma (57205224627); Rischmüller, Karen (58906045700); Frost, Fabian (57200700423); Tran, Quang Trung (57217046349); Ittermann, Till (25947489800); Bahls, Martin (42060889600); Valentini, Luzia (7006546494); Lamprecht, Georg (7003674020); Lerch, Markus M. (7101988714); Aghdassi, Ali A. (24390493200); Wiese, Mats L. (57217735514)	58906568100; 57205224627; 58906045700; 57200700423; 57217046349; 25947489800; 42060889600; 7006546494; 7003674020; 7101988714; 24390493200; 57217735514	Nutritional status in patients with chronic pancreatitis and liver cirrhosis is related to disease conditions and not dietary habits	2024	Scientific Reports	14	1	4700				2	10.1038/s41598-024-54998-7	https://www.scopus.com/inward/record.uri?eid=2-s2.0-85185918513&doi=10.1038%2fs41598-024-54998-7&partnerID=40&md5=88c798d284369f6a7c904c3399604840	Department of Medicine A, University Medicine Greifswald, Ferdinand-Sauerbruch-Straße, Greifswald, 17475, Germany; Institute of Evidence-Based Dietetics (NIED), University of Applied Sciences Neubrandenburg, Neubrandenburg, Germany; Division of Gastroenterology, Department of Medicine II, Rostock University Medical Center, Rostock, Germany; Institute for Community Medicine, University of Greifswa…	Bruns N., Department of Medicine A, University Medicine Greifswald, Ferdinand-Sauerbruch-Straße, Greifswald, 17475, Germany; Meyer F., Institute of Evidence-Based Dietetics (NIED), University of Applied Sciences Neubrandenburg, Neubrandenburg, Germany; Rischmüller K., Division of Gastroenterology, Department of Medicine II, Rostock University Medical Center, Rostock, Germany; Frost F., Department…	Malnutrition is a common complication of chronic pancreatitis (CP) and liver cirrhosis (LC). Inadequate food intake is considered a relevant driver of malnutrition in both entities. However, the contribution of habitual diet to impaired nutritional status is unclear. In a prospective, multicenter cross-sectional study, we recruited patients with confirmed CP or LC and healthy volunteers as a cont…	Chronic pancreatitis; Diet; Habitual food intake; Liver cirrhosis; Malnutrition						Ministry of Education, Science and Culture of Mecklenburg-Vorpommern; European Social Fund Plus, ESF, (ESF/14-BM-A55-0007/18, ESF/14-BM-A55-0008/18, ESF/14-BM-A55-0009/18); European Social Fund Plus, ESF	Open Access funding enabled and organized by Projekt DEAL. This work was conducted as part of the joint research project “EnErGie” and is supported by the European Social Fund (ESF) (grants: ESF/14-BM-A55-0007/18, ESF/14-BM-A55-0008/18, ESF/14-BM-A55-0009/18) and Ministry of Education, Science and Culture of Mecklenburg-Vorpommern, Germany.	Holm M.O., Mikkelsen S., Zacher N., Ostergaard T., Rasmussen H.H., Holst M., High risk of disease-related malnutrition in gastroenterology outpatients, Nutrition, 75-76, (2020); Rojas-Loureiro G., Servin-Caamano A., Perez-Reyes E., Servin-Abad L., La Higuera-de T.F., Malnutrition negatively impacts the quality of life of patients with cirrhosis: An observational study, World J. Hepatol, 9, pp. 26…	A.A. Aghdassi; Department of Medicine A, University Medicine Greifswald, Greifswald, Ferdinand-Sauerbruch-Straße, 17475, Germany; email: ali.aghdassi@med.uni-greifswald.de		Nature Research						20452322				English	Sci. Rep.	Article	Final	All Open Access; Gold Open Access; Green Open Access	Scopus	2-s2.0-85185918513
Dedeene L.; Van Elslande J.; Dewitte J.; Martens G.; De Laere E.; De Jaeger P.; De Smet D.	Dedeene, Lieselot (57200762001); Van Elslande, Jan (57209221277); Dewitte, Jannes (59212568000); Martens, Geert (8592742200); De Laere, Emmanuel (15026164000); De Jaeger, Peter (26657839600); De Smet, Dieter (24175956500)	57200762001; 57209221277; 59212568000; 8592742200; 15026164000; 26657839600; 24175956500	An artificial intelligence-driven support tool for prediction of urine culture test results	2024	Clinica Chimica Acta	562		119854				2	10.1016/j.cca.2024.119854	https://www.scopus.com/inward/record.uri?eid=2-s2.0-85198054103&doi=10.1016%2fj.cca.2024.119854&partnerID=40&md5=9fa87ec754acd0237dbdea65738e5ff7	Department of Laboratory Medicine, AZ Delta General Hospital, Roeselare, Belgium; RADar Innovation Center, AZ Delta General Hospital, Roeselare, Belgium	Dedeene L., Department of Laboratory Medicine, AZ Delta General Hospital, Roeselare, Belgium; Van Elslande J., Department of Laboratory Medicine, AZ Delta General Hospital, Roeselare, Belgium; Dewitte J., Department of Laboratory Medicine, AZ Delta General Hospital, Roeselare, Belgium; Martens G., Department of Laboratory Medicine, AZ Delta General Hospital, Roeselare, Belgium; De Laere E., Depar…	Background and aims: We aimed to develop an easily deployable artificial intelligence (AI)-driven model for rapid prediction of urine culture test results. Material and Methods: We utilized a training dataset (n = 34,584 urine samples) and two separate, unseen test sets (n = 10,083 and 9,289 samples). Various machine learning models were compared for diagnostic performance. Predictive parameters …	Artificial intelligence; Clinical decision support; Likelihood ratio; Machine learning; Prediction model; Urinary tract infection; Urine culture	Adolescent; Adult; Aged; Artificial Intelligence; Child; Female; Humans; Machine Learning; Male; Middle Aged; Urinalysis; Urine; Young Adult; esterase; glucose; hemoglobin; nitrite; protein; Actinotignum schaalii; adult; Aerococcus sanguinicola; Aerococcus urinae; aged; Alloscardovia omnicolens; area under the curve; Article; artificial intelligence; bacterial count; bacterial growth; bacterium c…		CRISPR associated endonuclease Cas9, ; esterase, 9013-79-0; glucose, 50-99-7, 84778-64-3, 8027-56-3; hemoglobin, 9008-02-0; nitrite, 14797-65-0; protein, 67254-75-5	Glims 8 version 8.11.7, CliniSys, United Kingdom; MedCalc version 16.1, MedCalc, Belgium; U WAM, Sysmex, Japan; UC 1000, Sysmex, Japan; UC 3500, Sysmex, Japan; UD 10, Sysmex, Japan; UF 4000, Sysmex, Japan; WASP, Merieux, France	CliniSys, United Kingdom; MedCalc, Belgium; Merieux, France; Sysmex, Japan; Sysmex, Japan; Sysmex, Japan; Sysmex, Japan; Sysmex, Japan			Inigo M., Coello A., Fernandez-Rivas G., Carrasco M., Marco C., Fernandez A., Casamajor T., Ausina V., Evaluation of the SediMax automated microscopy sediment analyzer and the Sysmex UF-1000i flow cytometer as screening tools to rule out negative urinary tract infections, Clin. Chim. Acta, 456, pp. 31-35, (2016); Falbo R., Sala M.R., Signorelli S., Venturi N., Signorini S., Brambilla P., Bacteriu…	D. De Smet; Roeselare, Deltalaan 1, 8800, Belgium; email: dieter.desmet@azdelta.be		Elsevier B.V.						00098981		CCATA	38977169	English	Clin. Chim. Acta	Article	Final	All Open Access; Hybrid Gold Open Access	Scopus	2-s2.0-85198054103
Jiménez-Sánchez A.; Pereira-Cunill J.L.; Limón-Mirón M.L.; López-Ladrón A.; Salvador-Bofill F.J.; García-Luna P.P.	Jiménez-Sánchez, Andrés (57558843000); Pereira-Cunill, José Luis (6602383189); Limón-Mirón, María Luisa (58032200700); López-Ladrón, Amelia (6504746608); Salvador-Bofill, Francisco Javier (57223324618); García-Luna, Pedro Pablo (7006828080)	57558843000; 6602383189; 58032200700; 6504746608; 57223324618; 7006828080	A Cross-Sectional Validation Study of Camry EH101 versus JAMAR Plus Handheld Dynamometers in Colorectal Cancer Patients and Their Correlations with Bioelectrical Impedance and Nutritional Status	2024	Nutrients	16	12					2	10.3390/nu16121824	https://www.scopus.com/inward/record.uri?eid=2-s2.0-85197145308&doi=10.3390%2fnu16121824&partnerID=40&md5=3e71cf4a21e0cf64756ad6d2163b1ebf	Unidad de Gestión Clínica de Endocrinología y Nutrición, Instituto de Biomedicina de Sevilla, IBiS/Hospital Universitario Virgen del Rocío/CSIC/Universidad de Sevilla, Avda. Manuel Siurot s/n, Seville, 41013, Spain; Unidad de Gestión Clínica de Oncología Médica, Hospital Universitario Virgen del Rocío, Avda. Manuel Siurot s/n, Seville, 41013, Spain	Jiménez-Sánchez A., Unidad de Gestión Clínica de Endocrinología y Nutrición, Instituto de Biomedicina de Sevilla, IBiS/Hospital Universitario Virgen del Rocío/CSIC/Universidad de Sevilla, Avda. Manuel Siurot s/n, Seville, 41013, Spain; Pereira-Cunill J.L., Unidad de Gestión Clínica de Endocrinología y Nutrición, Instituto de Biomedicina de Sevilla, IBiS/Hospital Universitario Virgen del Rocío/CSI…	BACKGROUND: Reduced muscle strength (dynapenia) and mass (atrophy) are prognostic factors in oncology. Measuring maximal handgrip strength with dynamometers is feasible but limited by the cost of the reference device (JAMAR). METHODS: A cross-sectional study was conducted on colorectal cancer outpatients treated with chemotherapy or under active surveillance in our center from September 2022 to J…	bioelectrical impedance; Camry; colorectal cancer; dynamometer; GLIM criteria; handgrip strength; JAMAR; morphofunctional assessment; muscle mass; Smedley	Adult; Aged; Colorectal Neoplasms; Cross-Sectional Studies; Electric Impedance; Female; Hand Strength; Humans; Male; Middle Aged; Muscle Strength Dynamometer; Nutrition Assessment; Nutritional Status; Reproducibility of Results; adult; aged; colorectal tumor; comparative study; cross-sectional study; diagnosis; dynamometer; female; hand strength; human; impedance; male; middle aged; nutritional a…																20726643			38931179	English	Nutrients	Article	Final	All Open Access; Gold Open Access; Green Open Access	Scopus	2-s2.0-85197145308
Jazinaki M.S.; Norouzy A.; Arabi S.M.; Moghadam M.R.S.F.; Esfahani A.J.; Safarian M.	Jazinaki, Mostafa Shahraki (58550785600); Norouzy, Abdolreza (57210249217); Arabi, Seyyed Mostafa (57203301604); Moghadam, Mohammad Reza Shadmand Foumani (57219354394); Esfahani, Ali Jafarzadeh (57920439400); Safarian, Mohammad (25031548200)	58550785600; 57210249217; 57203301604; 57219354394; 57920439400; 25031548200	Two-step GLIM approach using NRS-2002 screening tool vs direct GLIM criteria application in hospital malnutrition diagnosis: A cross-sectional study	2024	Nutrition in Clinical Practice	39	6		1419	1430	11	1	10.1002/ncp.11229	https://www.scopus.com/inward/record.uri?eid=2-s2.0-85207011315&doi=10.1002%2fncp.11229&partnerID=40&md5=a0f987207c4e0d67355f5726b35b5676	Student Research Committee, Mashhad University of Medical Sciences, Mashhad, Iran; Department of Nutrition, Faculty of Medicine, Mashhad University of Medical Sciences, Mashhad, Iran; Noncommunicable Diseases Research Center, Neyshabur University of Medical Sciences, Neyshabur, Iran; Healthy Ageing Research Centre, Neyshabur University of Medical Sciences, Neyshabur, Iran; Service of Clinical Nut…	Jazinaki M.S., Student Research Committee, Mashhad University of Medical Sciences, Mashhad, Iran, Department of Nutrition, Faculty of Medicine, Mashhad University of Medical Sciences, Mashhad, Iran; Norouzy A., Department of Nutrition, Faculty of Medicine, Mashhad University of Medical Sciences, Mashhad, Iran; Arabi S.M., Noncommunicable Diseases Research Center, Neyshabur University of Medical S…	Background: The two-step Global Leadership Initiative on Malnutrition (GLIM) approach was recently introduced to malnutrition diagnosis in a hospital setting. This study compares the diagnostic performance of this approach that uses the Nutritional Risk Screening-2002 (NRS-2002) as a screening tool and the direct application of GLIM malnutrition diagnostic criteria in hospitalized patients. Metho…	Global Leadership Initiative on Malnutrition; malnutrition; nutritional assessment; Nutritional Risk Screening 2002	Adult; Aged; Aged, 80 and over; Cross-Sectional Studies; Female; Hospitalization; Humans; Male; Malnutrition; Mass Screening; Middle Aged; Nutrition Assessment; Nutritional Status; Prevalence; ROC Curve; Sensitivity and Specificity; C reactive protein; adult; aged; area under the curve; Article; body mass; body weight loss; calf circumference; cerebrovascular accident; Charlson Comorbidity Index;…		C reactive protein, 9007-41-4	SPSS statistics version 26, SPSS, United States	SPSS, United States			Cederholm T., Jensen G.L., Correia M.I.T.D., Et al., GLIM criteria for the diagnosis of malnutrition—a consensus report from the global clinical nutrition community, J Cachexia Sarcopenia Muscle, 10, 1, pp. 207-217, (2019); De Van Der Schueren M.A.E., Keller H., Cederholm T., Et al., Global Leadership Initiative on Malnutrition (GLIM): guidance on validation of the operational criteria for the di…	M. Safarian; Department of Nutrition, Faculty of Medicine, Mashhad University of Medical Sciences, Mashhad, Iran; email: SafarianM@mums.ac.ir		John Wiley and Sons Inc						08845336		NCPRE	39446911	English	Nutr. Clin. Prac.	Article	Final		Scopus	2-s2.0-85207011315
Thompson J.J.; McGovern J.; Roxburgh C.S.D.; Edwards J.; Dolan R.D.; McMillan D.C.	Thompson, Joshua J. (59139358000); McGovern, Josh (57241954700); Roxburgh, Campbell S.D. (23467846200); Edwards, Joanne (14423356200); Dolan, Ross D. (55794892400); McMillan, Donald C. (7201699640)	59139358000; 57241954700; 23467846200; 14423356200; 55794892400; 7201699640	The relationship between LDH and GLIM criteria for cancer cachexia: Systematic review and meta-analysis	2024	Critical Reviews in Oncology/Hematology	199		104378				0	10.1016/j.critrevonc.2024.104378	https://www.scopus.com/inward/record.uri?eid=2-s2.0-85193917781&doi=10.1016%2fj.critrevonc.2024.104378&partnerID=40&md5=45436c723cb43b8ede80c5d9f338a6da	Academic Unit of Surgery, School of Medicine, University of Glasgow, Glasgow Royal Infirmary, Glasgow, United Kingdom; Wolfson Wohl Cancer Research Centre, School of Cancer Sciences, University of Glasgow, Glasgow, United Kingdom	Thompson J.J., Academic Unit of Surgery, School of Medicine, University of Glasgow, Glasgow Royal Infirmary, Glasgow, United Kingdom; McGovern J., Academic Unit of Surgery, School of Medicine, University of Glasgow, Glasgow Royal Infirmary, Glasgow, United Kingdom; Roxburgh C.S.D., Academic Unit of Surgery, School of Medicine, University of Glasgow, Glasgow Royal Infirmary, Glasgow, United Kingdo…	Introduction: Cancer cachexia is a clinical condition characterized by recognizable “sickness behaviors” accompanied by loss of lean body tissue. The Global Leadership on Malnutrition (GLIM) has proposed phenotypic (unintentional weight loss, low body mass index and low muscle mass) and aetiologic (reduced food intake and inflammation or disease burden) diagnostic criteria. Recent work has sugges…	Cancer; Cancer Cachexia; CRP; Global Initiative on Malnutrition (GLIM); Lactate Dehydrogenase (LDH); Modified Glasgow Prognostic Score (mGPS); Neutrophil Lymphocyte Ratio (NLR); Systemic Inflammatory Response (SIR)	Body Mass Index; Cachexia; Humans; L-Lactate Dehydrogenase; Malnutrition; Neoplasms; Prognosis; C reactive protein; lactate dehydrogenase; lactate dehydrogenase; advanced cancer; body mass; body weight loss; cachexia; cancer prognosis; Global Leadership Initiative on Malnutrition; human; lactate dehydrogenase blood level; lung cancer; malnutrition assessment; Modified Glasgow Prognostic Score; mu…		C reactive protein, 9007-41-4; lactate dehydrogenase, 9001-60-9; lactate dehydrogenase A, ; L-Lactate Dehydrogenase,					Baracos V.E., Et al., Cancer-associated cachexia, Nat. Rev. Dis. Prim., 4, (2018); McGovern J., Et al., Cancer cachexia: a nutritional or a systemic inflammatory syndrome?, Br. J. Cancer, 127, 3, pp. 379-382, (2022); Cederholm T., Et al., GLIM criteria for the diagnosis of malnutrition - a consensus report from the global clinical nutrition community, J. Cachex Sarcopenia Muscle, 10, 1, pp. 207-2…	J.J. Thompson; Clinical Research Fellow, Academic Unit of Surgery, University of Glasgow, Glasgow, New Lister Building, Glasgow Royal Infirmary, G4 0SF, United Kingdom; email: joshua.thompson@glasgow.ac.uk		Elsevier Ireland Ltd						10408428		CCRHE	38754770	English	Crit. Rev. Oncol. Hematol.	Review	Final	All Open Access; Hybrid Gold Open Access	Scopus	2-s2.0-85193917781
Davalos-Yerovi V.; Gómez-Garrido A.; Garcia-Gutiérrez R.; Berastegui C.; Pujol-Blaya V.; Launois P.; Tejero-Sánchez M.; Canut B.; Curbelo Y.G.; Sánchez-Rodríguez D.	Davalos-Yerovi, V. (57204243707); Gómez-Garrido, A. (35107024000); Garcia-Gutiérrez, R. (59208491900); Berastegui, C. (54082748100); Pujol-Blaya, V. (15520079400); Launois, P. (57194172388); Tejero-Sánchez, M. (6603360036); Canut, B. (59209013200); Curbelo, Y.G. (58505357400); Sánchez-Rodríguez, D. (55389820300)	57204243707; 35107024000; 59208491900; 54082748100; 15520079400; 57194172388; 6603360036; 59209013200; 58505357400; 55389820300	Outcomes of respiratory rehabilitation program in lung transplant recipients: a quasi experimental study; [Resultados de un programa de rehabilitación respiratoria en pacientes receptores de trasplante pulmonar: estudio cuasiexperimental]	2024	Rehabilitacion	58	4	100862				1	10.1016/j.rh.2024.100862	https://www.scopus.com/inward/record.uri?eid=2-s2.0-85197808468&doi=10.1016%2fj.rh.2024.100862&partnerID=40&md5=50296e847fb396121f401163fdbd17da	Rehabilitation Research Group, Hospital del Mar Medical Research Institute, Barcelona, Spain; Departamento de Medicina Física y Rehabilitación, Hospital Vall d'Hebron, Barcelona, Spain; Programa de Doctorado en Biomedicina, Departamento de Ciencias Experimentales y de la Salud, Universitat Pompeu Fabra – Escuela de Doctorado, Barcelona, Spain; Facultad de Medicina, Universitat Autònoma de Barcelo…	Davalos-Yerovi V., Rehabilitation Research Group, Hospital del Mar Medical Research Institute, Barcelona, Spain, Departamento de Medicina Física y Rehabilitación, Hospital Vall d'Hebron, Barcelona, Spain, Programa de Doctorado en Biomedicina, Departamento de Ciencias Experimentales y de la Salud, Universitat Pompeu Fabra – Escuela de Doctorado, Barcelona, Spain; Gómez-Garrido A., Departamento de …	Introduction: Lung transplant (LT) is the ultimate option for end-stage lung diseases. Malnutrition and sarcopenia, common in LT recipients, can be reversible with adequate exercise and nutrition. This study aims to assess changes in physical performance and aerobic capacity after a 10-week rehabilitation program (RP) in LT recipients, as well as to describe the prevalence of sarcopenia and malnu…	Lung transplantation; Malnutrition; Respiratory rehabilitation; Sarcopenia	Adult; Aged; Exercise Therapy; Exercise Tolerance; Female; Humans; Lung Transplantation; Male; Malnutrition; Middle Aged; Oxygen Consumption; Physical Functional Performance; Prevalence; Sarcopenia; Transplant Recipients; Treatment Outcome; Walk Test; adult; aged; epidemiology; etiology; exercise tolerance; female; graft recipient; human; kinesiotherapy; lung transplantation; male; malnutrition; …							Yeung J.C., Keshavjee S., Overview of clinical lung transplantation, Cold Spring Harb Perspect Med, 4, (2014); Davalos-Yerovi V., Marco E., Sanchez-Rodriguez D., Duran X., Meza-Valderrama D., Rodriguez D.A., Et al., Malnutrition according to GLIM criteria is associated with mortality and hospitalizations in rehabilitation patients with stable chronic obstructive pulmonary disease, Nutrients., 13,…	V. Davalos-Yerovi; Rehabilitation Research Group, Hospital del Mar Medical Research Institute, Barcelona, Spain; email: vanedavalosy@gmail.com		Ediciones Doyma, S.L.						00487120		RHTNA	38986344	English	Rehabilitacion	Article	Final		Scopus	2-s2.0-85197808468
Zarco-Martín M.T.; Freire C.; Andreo-López M.C.; Leyva-Martínez S.; Fernández-Soto M.L.	Zarco-Martín, María Teresa (58749743800); Freire, Carmen (16232769400); Andreo-López, María Carmen (58143469900); Leyva-Martínez, Socorro (22941646100); Fernández-Soto, María Luisa (6603921755)	58749743800; 16232769400; 58143469900; 22941646100; 6603921755	Malnutrition in Amyotrophic Lateral Sclerosis: Insights from Morphofunctional Assessment and Global Leadership Initiative on Malnutrition Criteria	2024	Nutrients	16	16	2625				0	10.3390/nu16162625	https://www.scopus.com/inward/record.uri?eid=2-s2.0-85202621768&doi=10.3390%2fnu16162625&partnerID=40&md5=564e04099854c7ef65b047b7e27b2eb0	Endocrinology and Nutrition Unit, San Cecilio University Hospital, Granada, 18016, Spain; Fundación para la Investigación Biosanitaria en Andalucía Oriental-Alejandro Otero (FIBAO), Granada, 18012, Spain; Department of Legal Medicine, Toxicology and Physical Anthropology, University of Granada, Granada, 18006, Spain; Instituto de Investigación Biosanitaria de Granada (Ibs. Granada), Granda, 18012…	Zarco-Martín M.T., Endocrinology and Nutrition Unit, San Cecilio University Hospital, Granada, 18016, Spain, Fundación para la Investigación Biosanitaria en Andalucía Oriental-Alejandro Otero (FIBAO), Granada, 18012, Spain; Freire C., Department of Legal Medicine, Toxicology and Physical Anthropology, University of Granada, Granada, 18006, Spain, Instituto de Investigación Biosanitaria de Granada…	Amyotrophic Lateral Sclerosis (ALS) is a progressive neurodegenerative disease frequently accompanied by malnutrition due to weight loss, increased energy expenditure, and muscle mass loss. This study aimed to evaluate morphofunctional assessment tools as predictors of malnutrition and to investigate their relationship with muscle status and disease severity in ALS patients. A cross-sectional stu…	ALS; body composition; malnutrition; phase angle	Aged; Amyotrophic Lateral Sclerosis; Cross-Sectional Studies; Electric Impedance; Female; Hand Strength; Humans; Male; Malnutrition; Middle Aged; Nutrition Assessment; Nutritional Status; Prevalence; Severity of Illness Index; aged; amyotrophic lateral sclerosis; Amyotrophic Lateral Sclerosis Functional Rating Scale-Revised; anthropometric parameters; anthropometry; Article; bioelectrical impedan…			Nutrilab, Akern, Italy	Akern, Italy	Instituto de Investigación Biosanitaria de Granada, (74-2022)	Mar\u00EDa Teresa Zarco-Mart\u00EDn was funded by a pre-doctoral fellowship from Instituto de Investigaci\u00F3n Biosanitaria de Granada (Ibs. Granada) (74-2022).	Couratier P., Corcia P., Lautrette G., Nicol M., Preux P.M., Marin B., Epidemiology of amyotrophic lateral sclerosis: A review of literature, Rev. Neurol, 172, pp. 37-45, (2016); Almeida C.S., Stanich P., Salvioni C.C.S., Diccini S., Assessment and nutrition education in patients with amyotrophic lateral sclerosis, Arq. Neuropsiquiatr, 74, pp. 902-908, (2016); Mitchell J.D., Borasio G.D., Amyotro…	M.T. Zarco-Martín; Endocrinology and Nutrition Unit, San Cecilio University Hospital, Granada, 18016, Spain; email: terezarco@correo.ugr.es; M.C. Andreo-López; Endocrinology and Nutrition Unit, San Cecilio University Hospital, Granada, 18016, Spain; email: mcandreo21@gmail.com		Multidisciplinary Digital Publishing Institute (MDPI)						20726643			39203762	English	Nutrients	Article	Final	All Open Access; Gold Open Access; Green Open Access	Scopus	2-s2.0-85202621768
Jager-Wittenaar H.; Sealy M.; Naumann E.; De Van Der Schueren M.	Jager-Wittenaar, Harrië (20436361300); Sealy, Martine (57188737599); Naumann, Elke (7004201927); De Van Der Schueren, Marian (6504450276)	20436361300; 57188737599; 7004201927; 6504450276	Nutritional risk screening: a need to guide Alice in Nutritionland	2024	Current Opinion in Clinical Nutrition and Metabolic Care	27	5		381	386	5	0	10.1097/MCO.0000000000001051	https://www.scopus.com/inward/record.uri?eid=2-s2.0-85200938940&doi=10.1097%2fMCO.0000000000001051&partnerID=40&md5=4bb6fb737e2e2b5545f5c6432553cb87	Hanze University of Applied Sciences, Research Group Healthy Ageing, Allied Health Care and Nursing, Groningen, Netherlands; Radboud University Medical Center, Department of Gastroenterology and Hepatology, Dietetics, Nijmegen, Netherlands; Vrije Universiteit Brussel, Faculty of Physical Education and Physiotherapy, Department Physiotherapy and Human Anatomy, Research Unit Experimental Anatomy, B…	Jager-Wittenaar H., Hanze University of Applied Sciences, Research Group Healthy Ageing, Allied Health Care and Nursing, Groningen, Netherlands, Radboud University Medical Center, Department of Gastroenterology and Hepatology, Dietetics, Nijmegen, Netherlands, Vrije Universiteit Brussel, Faculty of Physical Education and Physiotherapy, Department Physiotherapy and Human Anatomy, Research Unit Exp…	Purpose of reviewWith the shifts in society, healthcare and the profile of the malnourished individual, a re-consideration of the goal of nutritional risk screening is needed: screening for malnutrition, or screening for risk of malnutrition? In this review article, we reflect on the role of nutritional risk screening in relation to prevention and treatment of malnutrition.Recent findingsWithin t…	malnutrition; prevention; risk of malnutrition; screening	Delphi Technique; Humans; Malnutrition; Mass Screening; Nutrition Assessment; Nutritional Status; Risk Assessment; Risk Factors; consensus; Delphi study; diagnosis; human; major clinical study; malnutrition; prevention; review; risk factor; screening; mass screening; nutritional assessment; nutritional status; prevention and control; procedures; risk assessment							Kondrup J., Allison S.P., Elia M., ESPEN guidelines for nutrition screening 2002, Clin Nutr, 22, pp. 415-421, (2003); Cederholm T., Barazzoni R., Austin P., ESPEN guidelines on definitions and terminology of clinical nutrition, Clin Nutr, 36, pp. 49-64, (2017); Cederholm T., Jensen G.L., Correia M., GLIM criteria for the diagnosis of malnutrition - a consensus report from the global clinical nutr…	H. Jager-Wittenaar; Hanze University of Applied Sciences, Research Group Healthy Ageing, Groningen, Petrus Driessenstraat 3, 9714 CA, Netherlands; email: ha.jager@pl.hanze.nl		Lippincott Williams and Wilkins						13631950		COCMF	38837037	English	Curr. Opin. Clin. Nutr. Metab. Care	Review	Final		Scopus	2-s2.0-85200938940
Ran Q.; Xu W.; Zhao X.; Sun H.; Liu L.; Luo Y.	Ran, Qian (57932991600); Xu, Weiwei (58420445500); Zhao, Xili (58583279200); Sun, Hang (59132998800); Liu, Li (59133395700); Luo, Yunqiu (59132596100)	57932991600; 58420445500; 58583279200; 59132998800; 59133395700; 59132596100	Risk factors for malnutrition in patients with diabetic foot ulcer and its association with prolonged length of hospitalization	2024	Nutrition and Diabetes	14	1	26				1	10.1038/s41387-024-00290-6	https://www.scopus.com/inward/record.uri?eid=2-s2.0-85193508348&doi=10.1038%2fs41387-024-00290-6&partnerID=40&md5=07c03d1d9c928a042f628a6b3ac2b292	Department of Endocrinology, the Second Affiliated Hospital of Chongqing Medical University, Chongqing, China; Second Clinical College, Chongqing Medical University, Chongqing, China	Ran Q., Department of Endocrinology, the Second Affiliated Hospital of Chongqing Medical University, Chongqing, China; Xu W., Department of Endocrinology, the Second Affiliated Hospital of Chongqing Medical University, Chongqing, China; Zhao X., Department of Endocrinology, the Second Affiliated Hospital of Chongqing Medical University, Chongqing, China, Second Clinical College, Chongqing Medical…	Purpose: The study was designed to investigate the occurrence and risk factors of malnutrition in diabetic foot ulcers (DFU) patients and examine the association between malnutrition and length of stay (LOS). Methods: This observational study included DFU hospitalized patients in two campuses of a hospital from January 2021 to June 2023. The diagnosis standard of malnutrition was established by u…		Aged; Diabetic Foot; Female; Humans; Length of Stay; Male; Malnutrition; Middle Aged; Nutritional Status; Risk Factors; aged; diabetic foot; female; human; length of stay; male; malnutrition; middle aged; nutritional status; risk factor							Kohler G., Eichner M., Abrahamian H., Kofler M., Sturm W., Menzel A., Diabetic neuropathy and diabetic foot syndrome (update 2023), Wien Klin Wochenschr, 135, pp. 164-181, (2023); Rayate A.S., Nagoba B.S., Mumbre S.S., Mavani H.B., Gavkare A.M., Deshpande A.S., Current scenario of traditional medicines in management of diabetic foot ulcers: a review, World J Diabetes, 14, pp. 1-16, (2023); Taki E…	W. Xu; Department of Endocrinology, the Second Affiliated Hospital of Chongqing Medical University, Chongqing, China; email: 300315@hospital.cqmu.edu.cn		Springer Nature						20444052			38755177	English	Nutr. Diabetes	Article	Final	All Open Access; Gold Open Access; Green Open Access	Scopus	2-s2.0-85193508348
Li Z.-Z.; Yan X.-L.; Zhang Z.; Chen J.-L.; Li J.-Y.; Bao J.-X.; Ru J.-T.; Wang J.-X.; Chen X.-L.; Shen X.; Huang D.-D.	Li, Zong-Ze (58737636200); Yan, Xia-Lin (57193860406); Zhang, Zhao (57202260568); Chen, Jiong-Lai (58706314800); Li, Jiang-Yuan (58906446600); Bao, Jing-Xia (58141838300); Ru, Jia-Tong (58906272200); Wang, Jia-Xin (58906619200); Chen, Xiao-Lei (57191229809); Shen, Xian (7402721202); Huang, Dong-Dong (56447500800)	58737636200; 57193860406; 57202260568; 58706314800; 58906446600; 58141838300; 58906272200; 58906619200; 57191229809; 7402721202; 56447500800	Prognostic value of GLIM-defined malnutrition in combination with hand-grip strength or gait speed for the prediction of postoperative outcomes in gastric cancer patients with cachexia	2024	BMC Cancer	24	1	253				2	10.1186/s12885-024-11880-z	https://www.scopus.com/inward/record.uri?eid=2-s2.0-85185957600&doi=10.1186%2fs12885-024-11880-z&partnerID=40&md5=642a82176ec4febf76d68d1849c66759	Department of Gastrointestinal Surgery, The First Affiliated Hospital of Wenzhou Medical University, 2 Fuxue Lane, Zhejiang, Wenzhou, 325000, China; Radiology Imaging Center, The First Affiliated Hospital of Wenzhou Medical University, Wenzhou, China	Li Z.-Z., Department of Gastrointestinal Surgery, The First Affiliated Hospital of Wenzhou Medical University, 2 Fuxue Lane, Zhejiang, Wenzhou, 325000, China; Yan X.-L., Department of Gastrointestinal Surgery, The First Affiliated Hospital of Wenzhou Medical University, 2 Fuxue Lane, Zhejiang, Wenzhou, 325000, China; Zhang Z., Radiology Imaging Center, The First Affiliated Hospital of Wenzhou Med…	Background: Cancer cachexia is associated with impaired functional and nutritional status and worse clinical outcomes. Global Leadership Initiative in Malnutrition (GLIM) consensus recommended the application of GLIM criteria to diagnose malnutrition in patients with cachexia. However, few previous study has applied the GLIM criteria in patients with cancer cachexia. Methods: From July 2014 to Ma…	cachexia; Gastric cancer; GLIM criteria; Malnutrition; Prognosis	Cachexia; Hand Strength; Humans; Leadership; Malnutrition; Nutrition Assessment; Nutritional Status; Prognosis; Stomach Neoplasms; Walking Speed; albumin; hemoglobin; abdominal bleeding; abdominal infection; abdominal radiography; abdominal surgery; aged; appendicular skeletal muscle mass index; Article; bile duct fistula; body mass; cachexia; cancer patient; cancer prognosis; Charlson Comorbidit…		hemoglobin, 9008-02-0	GE ADW4.5, General Electric; SPSS statistics version 22.0, IBM, United States	General Electric; IBM, United States	Radiology Imaging Center; Wenzhou Medical University, WMU; National Natural Science Foundation of China, NSFC, (82100951); National Natural Science Foundation of China, NSFC; Natural Science Foundation of Zhejiang Province, ZJNSF, (LQ21H070003, LQ24H070008); Natural Science Foundation of Zhejiang Province, ZJNSF; Wenzhou Municipal Science and Technology Bureau, WMSTB, (Y2023487); Wenzhou Municipa…	Funding text 1: This study was supported by the Radiology Imaging Center of the First Affiliated Hospital of Wenzhou Medical University. ; Funding text 2: This study was funded by the National Natural Science Foundation of China (No. 82100951) Wenzhou Municipal Science and Technology Bureau (Y2023487) and the Natural Science Foundation of Zhejiang Province (LQ21H070003, LQ24H070008).	Dijksterhuis W.P.M., Latenstein A.E.J., van Kleef J.J., Verhoeven R.H.A., de Vries J.H.M., Slingerland M., Et al., Cachexia and dietetic interventions in patients with Esophagogastric Cancer: a Multicenter Cohort Study, J Natl Compr Canc Netw, 19, 2, pp. 144-152, (2021); Fearon K., Strasser F., Anker S.D., Bosaeus I., Bruera E., Fainsinger R.L., Et al., Definition and classification of cancer cac…	X. Shen; Department of Gastrointestinal Surgery, The First Affiliated Hospital of Wenzhou Medical University, Wenzhou, 2 Fuxue Lane, Zhejiang, 325000, China; email: shenxian@wmu.edu.cn; D.-D. Huang; Department of Gastrointestinal Surgery, The First Affiliated Hospital of Wenzhou Medical University, Wenzhou, 2 Fuxue Lane, Zhejiang, 325000, China; email: hdd0577@163.com		BioMed Central Ltd						14712407		BCMAC	38395798	English	BMC Cancer	Article	Final	All Open Access; Gold Open Access; Green Open Access	Scopus	2-s2.0-85185957600
Wang J.; Xu Q.-H.; Xie H.-F.; Yang L.; Hu Y.; Cai H.-N.; Li H.-C.	Wang, Jie (59279257400); Xu, Qin-Hong (56033477800); Xie, Hao-Fen (56032721200); Yang, Liang (57205615224); Hu, Yue (57875907200); Cai, Hai-Na (57211239295); Li, Hai-Chao (58073794100)	59279257400; 56033477800; 56032721200; 57205615224; 57875907200; 57211239295; 58073794100	Comparison of the Global Leadership Initiative on Malnutrition and the Patient-Generated Subjective Global Assessment for diagnosing malnutrition in patients undergoing surgery for hepatobiliary and pancreatic malignancies; [Comparación de la Iniciativa Global de Liderazgo sobre la Desnutrición y la Evaluación Global Subjetiva Generada por el Paciente para diagnosticar la desnutrición en paciente…	2024	Nutricion Hospitalaria	41	4		835	842	7	0	10.20960/nh.05056	https://www.scopus.com/inward/record.uri?eid=2-s2.0-85201610531&doi=10.20960%2fnh.05056&partnerID=40&md5=6e38708ca428bb5bc4a36a48f7bca56d	Department of Hepatobiliary and Pancreatic Surgery, The First Hospital of Ningbo University, Ningbo, China; Department of Nursing, The First Hospital of Ningbo University, Ningbo, China; Outpatient Department, The First Hospital of Ningbo University, Ningbo, China	Wang J., Department of Hepatobiliary and Pancreatic Surgery, The First Hospital of Ningbo University, Ningbo, China; Xu Q.-H., Department of Nursing, The First Hospital of Ningbo University, Ningbo, China; Xie H.-F., Outpatient Department, The First Hospital of Ningbo University, Ningbo, China; Yang L., Department of Hepatobiliary and Pancreatic Surgery, The First Hospital of Ningbo University, N…	Objective: to analyse the differences in malnutrition assessment between the Global Leadership Initiative on Malnutrition (GLIM) criteria and the Patient-Generated Subjective Global Assessment (PG-SGA) among patients with hepatobiliary and pancreatic malignancies. Method: this study was a cross-sectional study and included 126 hospitalised patients who underwent surgery for hepatobiliary and panc…	Global Leadership Initiative on Malnutrition; Hepatobiliary and pancreatic malignant tumour; Nutritional assessment; Subjective global assessment of patients	Adult; Aged; Biliary Tract Neoplasms; Cross-Sectional Studies; Female; Humans; Liver Neoplasms; Male; Malnutrition; Middle Aged; Nutrition Assessment; Nutritional Status; Pancreatic Neoplasms; Prevalence; Sensitivity and Specificity; adult; aged; biliary tract tumor; comparative study; complication; cross-sectional study; diagnosis; epidemiology; etiology; female; human; liver tumor; male; malnut…					Zhejiang Medical and Health Project, (2022KY314)	Funding: this study was supported by the Zhejiang Medical and Health Project: Investigation on the status quo and influencing factors of exercise and nutrition risk in elderly patients with chronic disease complicated with myopenia (No.: 2022KY314). Funding agencies did not play a role in study design, data collection, analysis and interpretation, and manuscript writing.	Jeng KS, Chang CF, Lin SS., Sonic Hedgehog Signaling in Organogenesis, Tumors, and Tumor Microenvironments, Int J Mol Sci, 21, 3, (2020); Adiamah A, Skorepa P, Weimann A, Lobo DN., The Impact of Preoperative Immune Modulating Nutrition on Outcomes in Patients Undergoing Surgery for Gastrointestinal Cancer: A Systematic Review and Meta-analysis, Ann Surg, 270, 2, pp. 247-256, (2019); Doig GS., Com…	Q.-H. Xu; Department of Nursing, The First Hospital of Ningbo University, Ningbo, No. 59 Liuting Street, Haishu District, 315010, China; email: Xu_qinhong2023@126.com		ARAN Ediciones S.L						02121611		NUHOE	38804985	English	Nutr. Hosp.	Article	Final	All Open Access; Gold Open Access	Scopus	2-s2.0-85201610531
Saxena A.; Ahmad A.; Dubey V.K.; Mao H.; Kumar A.; Habib A.; Dubey S.K.; Ahluwalia B.S.; Mehta D.S.	Saxena, Anuj (57216178382); Ahmad, Azeem (56535839400); Dubey, Vishesh Kumar (56536194500); Mao, Hong (57200379827); Kumar, Anand (59120669000); Habib, Anowarul (22950665400); Dubey, Satish Kumar (11540795800); Ahluwalia, Balpreet Singh (55398869000); Mehta, Dalip Singh (55666465200)	57216178382; 56535839400; 56536194500; 57200379827; 59120669000; 22950665400; 11540795800; 55398869000; 55666465200	Single-shot quantitative differential phase contrast microscope using a single calcite beam displacer	2024	Applied Optics	63	32		8350	8358	8	0	10.1364/AO.536593	https://www.scopus.com/inward/record.uri?eid=2-s2.0-85209096382&doi=10.1364%2fAO.536593&partnerID=40&md5=7643a4e003b99139f86d1032a7152212	Centre for Sensors, Instrumentation and Cyber Physical System Engineering (SeNSE), Indian Institute of Technology Delhi, Hauz Khas, New Delhi, 110016, India; Department of Physics and Technology, UiT The Arctic University of Norway, Tromsø, 9037, Norway; Bio-photonics and Green-photonics Laboratory, Department of Physics, Indian Institute of Technology Delhi, Hauz Khas, New Delhi, 110016, India	Saxena A., Centre for Sensors, Instrumentation and Cyber Physical System Engineering (SeNSE), Indian Institute of Technology Delhi, Hauz Khas, New Delhi, 110016, India; Ahmad A., Department of Physics and Technology, UiT The Arctic University of Norway, Tromsø, 9037, Norway; Dubey V.K., Department of Physics and Technology, UiT The Arctic University of Norway, Tromsø, 9037, Norway; Mao H., Depart…	This paper presents the development of a single-shot, partially spatially coherent quantitative differential phase contrast microscopy (Q-DPCM) system. The optical scheme comprises a polarizer, lenses, calcite beam displacer, and analyzer, which can be seamlessly integrated to an existing bright-field microscopy system, transforming it into a Q-DPCM system. It utilizes a partially spatially coher…		Lenses; Bright-field microscopy; Differential phase; Differential phase contrast; Displacers; Microscopy systems; Optical scheme; Phase contrast microscopes; Phase-contrast microscopy; Polarisers; Single-shot; Light interference					Norges Forskningsråd	Norges Forskningsr\u00E5d (345136, 309802). B. S. A. and D. S. M. acknowledge funding from the Research Council of Norway. A. A. acknowledges funding from the Research Council of Norway. Author contributions: A. A. and A. S. have conceptualized the idea and designed the experiments. A. S. performed the experiments and analyzed the data. V. D., H. M., A. K., and A. H. assisted during the experimen…	Oldfield R. J., Differential interference contrast light microscopy, Encyclopedia of Life Sciences, pp. 1-4, (2001); Yasuhiko O., Takeuchi K., Yamada H., Et al., Single-shot quantitative phase imaging as an extension of differential interference contrast microscopy, Genes Cells, 26, pp. 596-610, (2021); Nishimura K., Ishiwata H., Sakuragi Y., Et al., Live-cell imaging of subcellular structures fo…	D.S. Mehta; Centre for Sensors, Instrumentation and Cyber Physical System Engineering (SeNSE), Indian Institute of Technology Delhi, New Delhi, Hauz Khas, 110016, India; email: mehtads@physics.iitd.ac.in		Optica Publishing Group (formerly OSA)						1559128X		APOPA		English	Appl. Opt.	Article	Final		Scopus	2-s2.0-85209096382
El Alami El Hassani N.; Akrichi M.-A.; Bajit H.; Alem C.	El Alami El Hassani, Nadia (56993999300); Akrichi, Mohamed-Amine (56275346400); Bajit, Habiba (57200494711); Alem, Chakib (7801355976)	56993999300; 56275346400; 57200494711; 7801355976	Investigation of accordance between nutritional assessment tools, and bio-electrical impedance-derived phase angle, with the global leadership initiative on malnutrition criteria in hemodialysis patients	2024	Clinical Nutrition ESPEN	62			260	269	9	1	10.1016/j.clnesp.2024.05.027	https://www.scopus.com/inward/record.uri?eid=2-s2.0-85195484193&doi=10.1016%2fj.clnesp.2024.05.027&partnerID=40&md5=acfc52ce3d3d4b86e399ebba8575bcda	Team of Biochemistry of Natural Resources, Faculty of Sciences and Techniques, Moulay Ismaïl University, Errachidia, Morocco; Errachidia Hemodialysis Center, 219 Boutalamine, Errachidia, Morocco; Department of Pharmacology, Faculty of Medicine, University of Granada, Spain	El Alami El Hassani N., Team of Biochemistry of Natural Resources, Faculty of Sciences and Techniques, Moulay Ismaïl University, Errachidia, Morocco; Akrichi M.-A., Errachidia Hemodialysis Center, 219 Boutalamine, Errachidia, Morocco; Bajit H., Team of Biochemistry of Natural Resources, Faculty of Sciences and Techniques, Moulay Ismaïl University, Errachidia, Morocco, Department of Pharmacology, …	Background: Malnutrition (MN) is a major health concern for patients with chronic kidney disease (CKD) who receive maintenance hemodialysis (MHD). These patients are particularly vulnerable to MN due to their compromised health status, which in turn increases the risk of morbidity and mortality. However, there is limited evidence on the use of reliable and effective tools for assessing MN in this…	GLIM criteria; Hemodialysis; Malnutrition; Nutritional tools; Phase angle	Adult; Aged; Body Composition; Electric Impedance; Female; Humans; Male; Malnutrition; Middle Aged; Nutrition Assessment; Nutritional Status; Renal Dialysis; Renal Insufficiency, Chronic; Reproducibility of Results; Retrospective Studies; Risk Assessment; biological marker; C reactive protein; creatinine; hemoglobin; high density lipoprotein cholesterol; low density lipoprotein cholesterol; serum…		C reactive protein, 9007-41-4; creatinine, 19230-81-0, 60-27-5; hemoglobin, 9008-02-0; serum albumin, 9048-46-8	SPSS data analysis software version 27.0		Université Moulay Ismaïl, UMI; Research and Development Department of Errachidia Hemodialysis Center	The required funding for this study was provided by Moulay Ismail University at Meknes, Morocco and the Research and Development Department of Errachidia Hemodialysis Center at Errachidia, Morocco.	Saminathan T.A., Hooi L.S., Mohd Yusoff M.F., Ong L.M., Bavanandan S., Rodzlan Hasani W.S., Et al., Prevalence of chronic kidney disease and its associated factors in Malaysia; findings from a nationwide population-based cross-sectional study, BMC Nephrol, 21, (2020); Broe M.E., Gharbi M.B., Elseviers M., Maremar, prevalence of chronic kidney disease, how to avoid over-diagnosis and under-diagnos…	N. El Alami El Hassani; Team of Biochemistry of Natural Resources, Faculty of Sciences and Techniques, Moulay Ismaïl University, Errachidia, Morocco; email: n.elalamielhassani@umi.ac.ma		Elsevier Ltd						24054577			38865238	English	Clin. Nutr. ESPEN	Article	Final		Scopus	2-s2.0-85195484193
Cortes R.; Yañez A.M.; Capitán-Moyano L.; Millán-Pons A.; Bennasar-Veny M.	Cortes, Regina (57219770013); Yañez, Aina M. (7005888909); Capitán-Moyano, Laura (57558198600); Millán-Pons, Aina (58884379000); Bennasar-Veny, Miquel (26221020200)	57219770013; 7005888909; 57558198600; 58884379000; 26221020200	Evaluation of different screening tools for detection of malnutrition in hospitalised patients	2024	Journal of Clinical Nursing	33	12		4759	4771	12	1	10.1111/jocn.17170	https://www.scopus.com/inward/record.uri?eid=2-s2.0-85190964490&doi=10.1111%2fjocn.17170&partnerID=40&md5=d021c5194d5c6b5caf2af2fe102afb66	Hospital Universitario Son Espases, Balearic Islands Health Service, Palma, Spain; Department of Nursing and Physiotherapy, University of the Balearic Islands (UIB), Palma, Spain; Research Group on Global Health, University of the Balearic Islands (UIB), Palma, Spain; Research Network on Chronicity, Primary Care, and Health Promotion (RICAPPS), Institute of Health Carlos III, Madrid, Spain; Globa…	Cortes R., Hospital Universitario Son Espases, Balearic Islands Health Service, Palma, Spain; Yañez A.M., Department of Nursing and Physiotherapy, University of the Balearic Islands (UIB), Palma, Spain, Research Group on Global Health, University of the Balearic Islands (UIB), Palma, Spain, Research Network on Chronicity, Primary Care, and Health Promotion (RICAPPS), Institute of Health Carlos II…	Aims and Objectives: To assess the prevalence of malnutrition in hospitalised adult patients, and to evaluate the accuracy of the most commonly used nutritional screening tools for identifying individuals at risk of malnutrition. Methods: A prospective cross-sectional study was conducted on a total of 248 hospitalised patients in internal medicine wards (mean age: 75.2 years; 39.5% females). Nutr…	diagnostic criteria; ESPEN; malnutrition; malnutrition definition; nutrition screening tools; nutritional status	Aged; Aged, 80 and over; Cross-Sectional Studies; Female; Hospitalization; Humans; Inpatients; Male; Malnutrition; Mass Screening; Middle Aged; Nutrition Assessment; Prevalence; Prospective Studies; Surveys and Questionnaires; aged; cross-sectional study; diagnosis; epidemiology; female; hospital patient; hospitalization; human; male; malnutrition; mass screening; middle aged; nutritional assessm…					Health Research Institute of the Balearic Islands, (PRI21/08)	This work was supported by the Health Research Institute of the Balearic Islands (IdISBa) [PRI21/08] following a rigorous peer\u2010reviewed funding.	Allard J.P., Keller H., Jeejeebhoy K.N., Laporte M., Duerksen D.R., Gramlich L., Lou W., Decline in nutritional status is associated with prolonged length of stay in hospitalized patients admitted for 7 days or more: A prospective cohort study, Clinical Nutrition, 35, 1, pp. 144-152, (2016); Almeida Dos Santos A.D., Sabino Pinho C.P., Santos do Nascimento A.C., Oliveira Costa A.C., Sarcopenia en …	A.M. Yañez; Department of Nursing and Physiotherapy, University of the Balearic Islands (UIB), Palma, Spain; email: aina.yanez@uib.es		John Wiley and Sons Inc						09621067		JCCNE	38629350	English	J. Clin. Nurs.	Article	Final	All Open Access; Green Open Access; Hybrid Gold Open Access	Scopus	2-s2.0-85190964490
de Almeida Mello J.; Schoebrechts E.; Vandenbulcke P.A.I.; Declercq A.; De Lepeleire J.; Matthys C.; Declerck D.; Duyck J.	de Almeida Mello, Johanna (55453262900); Schoebrechts, Emilie (58158170900); Vandenbulcke, Patricia Ann Ivonne (57473117100); Declercq, Anja (6601987557); De Lepeleire, Jan (6701327167); Matthys, Christophe (6602582364); Declerck, Dominique (7006009601); Duyck, Joke (6603718499)	55453262900; 58158170900; 57473117100; 6601987557; 6701327167; 6602582364; 7006009601; 6603718499	Insights into the associated risk factors of malnutrition among nursing home residents: A longitudinal study	2024	Clinical Nutrition	43	11		166	173	7	0	10.1016/j.clnu.2024.09.024	https://www.scopus.com/inward/record.uri?eid=2-s2.0-85205831755&doi=10.1016%2fj.clnu.2024.09.024&partnerID=40&md5=f7cd8466e50139d80cd5f239b128838b	Department of Oral Health Sciences, Population Studies in Oral Health, KU Leuven, Kapucijnenvoer 7 blok a - bus 7001, Leuven, 3000, Belgium; LUCAS, Center for Care Research and Consultancy, KU Leuven, Minderbroederstraat 8, Leuven, 3000, Belgium; CeSO Center for Sociological Research, KU Leuven, Parkstraat 45 - box 3601, Leuven, 3000, Belgium; Department of Public Health and Primary Care, Academi…	de Almeida Mello J., Department of Oral Health Sciences, Population Studies in Oral Health, KU Leuven, Kapucijnenvoer 7 blok a - bus 7001, Leuven, 3000, Belgium, LUCAS, Center for Care Research and Consultancy, KU Leuven, Minderbroederstraat 8, Leuven, 3000, Belgium; Schoebrechts E., Department of Oral Health Sciences, Population Studies in Oral Health, KU Leuven, Kapucijnenvoer 7 blok a - bus 70…	Background & aims: Malnutrition often remains undetected in older persons, leading to increased health problems and comorbidity, prolonged hospital stays and readmissions. In 2020, data from the interRAI Home Care (interRAI HC) instrument was used to determine malnutrition status according to some of the criteria of the Global Leadership Initiative on Malnutrition (GLIM). The interRAI HC instrume…	Health assessment; Malnutrition; Nursing homes; Risk of malnourishment; Screening	Aged; Aged, 80 and over; Cross-Sectional Studies; Female; Geriatric Assessment; Homes for the Aged; Humans; Longitudinal Studies; Male; Malnutrition; Nursing Homes; Nutrition Assessment; Nutritional Status; Risk Factors; adult; aged; Article; Barthel index; body mass; cognition; cross-sectional study; daily life activity; dementia; dysphagia; feces incontinence; female; follow up; food intake; he…					KU Leuven, (C24M-20-063); KU Leuven; Fonds Wetenschappelijk Onderzoek, FWO, (TBM T003220N); Fonds Wetenschappelijk Onderzoek, FWO	This work was supported by the Research Fund of the KU Leuven , Belgium (grant number C24M-20-063 ) and the Research Foundation - Flanders ( FWO TBM T003220N ).	Evidence profile: malnutrition - integrated care for older people. Integrated care for older people (ICOPE) Guidelines on community-level interventions to manage declines in intrinsic capacity, (2017); Meulemans A., Matthys C., Vangoitsenhoven R., Sabino J., Van Der Schueren B., Maertens P., Et al., A multicenter propensity score matched analysis in 73,843 patients of an association of nutritiona…	J. de Almeida Mello; Department of Oral Health Sciences, Population Studies in Oral Health, KU Leuven, Leuven, Kapucijnenvoer 7 blok a - bus 7001, 3000, Belgium; email: Johanna.mello@kuleuven.be		Churchill Livingstone						02615614		CLNUD	39393202	English	Clin. Nutr.	Article	Final		Scopus	2-s2.0-85205831755
Shiraishi R.; Shiraishi N.; Fujimoto Y.; Ogawa T.	Shiraishi, Ryo (58155734400); Shiraishi, Nami (58757778700); Fujimoto, Yuta (59232318400); Ogawa, Takahiro (57221765538)	58155734400; 58757778700; 59232318400; 57221765538	Malnutrition suppresses improvements in depression symptoms in older adult patients with stroke undergoing convalescent rehabilitation	2024	Clinical Nutrition ESPEN	63			508	514	6	0	10.1016/j.clnesp.2024.07.013	https://www.scopus.com/inward/record.uri?eid=2-s2.0-85199474624&doi=10.1016%2fj.clnesp.2024.07.013&partnerID=40&md5=83f77b6d7f5468ea595fe92150e72993	Clinical Education and Research Center, Chuzan Hospital, 6-2-1 Matsumoto, Okinawa, Okinawa City, 904-2151, Japan; Department of Clinical Research and Quality Management, Graduate School of Medicine, University of the Ryukyus, Okinawa, Nishihara-cho, 903-0215, Japan; Department of Rehabilitation Medicine, Aichi Medical University, Aichi, Nagakute City, 480-1103, Japan	Shiraishi R., Clinical Education and Research Center, Chuzan Hospital, 6-2-1 Matsumoto, Okinawa, Okinawa City, 904-2151, Japan, Department of Clinical Research and Quality Management, Graduate School of Medicine, University of the Ryukyus, Okinawa, Nishihara-cho, 903-0215, Japan, Department of Rehabilitation Medicine, Aichi Medical University, Aichi, Nagakute City, 480-1103, Japan; Shiraishi N., …	Background & aims: Depression symptoms are both prevalent and associated with poor prognosis in patients with convalescent stroke. Therefore, the improvement of depression symptoms is important for patients with convalescent stroke. This study aimed to examine whether malnutrition diagnosed using the Global Leadership Initiative on Malnutrition (GLIM) criteria and its components are associated wi…	Convalescent rehabilitation; Depression symptoms; GLIM criteria; Malnutrition; Older adults; Stroke	Aged; Aged, 80 and over; Depression; Female; Geriatric Assessment; Humans; Male; Malnutrition; Nutrition Assessment; Nutritional Status; Retrospective Studies; Stroke; Stroke Rehabilitation; antidepressant agent; aged; appendicular skeletal muscle mass index; Article; body mass; body weight loss; brain hemorrhage; cerebrovascular accident; Charlson Comorbidity Index; cohort analysis; convalescenc…							Ibrahimagic O.C., Smajlovic D., Kunic S., Dostovic Z., Custovic A., Sehanovic A., Et al., Post-stroke depression, Mater Sociomed, 31, pp. 31-34, (2019); Shi Y., Yang D., Zeng Y., Wu W., Risk factors for post-stroke depression: a meta-analysis, Front Aging Neurosci, 9, (2017); Hornsten C., Molander L., Gustafson Y., The prevalence of stroke and the association between stroke and depression among a…	R. Shiraishi; Clinical Education and Research Center, Chuzan Hospital, Okinawa, 6-2-1 Matsumoto, 904-2151, Japan; email: chuzan.ryo@gmail.com		Elsevier Ltd						24054577			39053700	English	Clin. Nutr. ESPEN	Article	Final		Scopus	2-s2.0-85199474624
Koide K.; Yokozuka M.; Oishi S.; Banno A.	Koide, Kenji (57191584619); Yokozuka, Masashi (36027020900); Oishi, Shuji (54793314500); Banno, Atsuhiko (55952407700)	57191584619; 36027020900; 54793314500; 55952407700	GLIM: 3D range-inertial localization and mapping with GPU-accelerated scan matching factors	2024	Robotics and Autonomous Systems	179		104750				0	10.1016/j.robot.2024.104750	https://www.scopus.com/inward/record.uri?eid=2-s2.0-85198370463&doi=10.1016%2fj.robot.2024.104750&partnerID=40&md5=acf00e3ab3b1e0a750a4b0a58674b662	National Institute of Advanced Industrial Science and Technology, Tsukuba Central 2 Umezono 1-1-1 Tsukuba, Ibaraki, 305-8568, Japan	Koide K., National Institute of Advanced Industrial Science and Technology, Tsukuba Central 2 Umezono 1-1-1 Tsukuba, Ibaraki, 305-8568, Japan; Yokozuka M., National Institute of Advanced Industrial Science and Technology, Tsukuba Central 2 Umezono 1-1-1 Tsukuba, Ibaraki, 305-8568, Japan; Oishi S., National Institute of Advanced Industrial Science and Technology, Tsukuba Central 2 Umezono 1-1-1 Ts…	This article presents GLIM, a 3D range-inertial localization and mapping framework with GPU-accelerated scan matching factors. The odometry estimation module of GLIM employs a combination of fixed-lag smoothing and keyframe-based point cloud matching that makes it possible to deal with a few seconds of completely degenerated range data while efficiently reducing trajectory estimation drift. It al…	Sensor fusion; Simultaneous localization and mapping (SLAM)	Aerodynamics; Graphics processing unit; Mapping; Robotics; Global trajectories; GPU-accelerated; Inertial localizations; Localization and mappings; Matching factor; Odometry; Scan-matching; Sensor fusion; Simultaneous localization and mapping; Trajectories					New Energy and Industrial Technology Development Organization, NEDO; Japan Society for the Promotion of Science, JSPS, (23K16979)	Funding text 1: This work was supported in part by JSPS, Japan KAKENHI Grant Number 23K16979 and a project commissioned by the New Energy and Industrial Technology Development Organization (NEDO), Japan.; Funding text 2: This work was supported in part by JSPS KAKENHI Grant Number 23K16979 and a project commissioned by the New Energy and Industrial Technology Development Organization (NEDO).	Zhang J., Singh S., Low-drift and real-time LiDAR odometry and mapping, Auton. Robots, 41, 2, pp. 401-416, (2016); Ye H., Chen Y., Liu M., Tightly coupled 3D LiDAR inertial odometry and mapping, IEEE International Conference on Robotics and Automation, pp. 3144-3150, (2019); Qin C., Ye H., Pranata C.E., Han J., Zhang S., Liu M., LINS: A LiDAR-inertial state estimator for robust and efficient navi…	K. Koide; National Institute of Advanced Industrial Science and Technology, Ibaraki, Tsukuba Central 2 Umezono 1-1-1 Tsukuba, 305-8568, Japan; email: k.koide@aist.go.jp		Elsevier B.V.						09218890		RASOE		English	Rob Autom Syst	Article	Final	All Open Access; Green Open Access	Scopus	2-s2.0-85198370463
Kurik G.; Kelly-Bissue C.; Lõhmus A.; Muhhamedjanov K.; Ilves N.; Forbes A.	Kurik, G. (59141635400); Kelly-Bissue, C. (59141635500); Lõhmus, A. (59141435400); Muhhamedjanov, K. (59142021500); Ilves, N. (57192904999); Forbes, A. (7203066754)	59141635400; 59141635500; 59141435400; 59142021500; 57192904999; 7203066754	Standardising and simplifying the Global Leadership Initiative on Malnutrition (GLIM) for its more general application	2024	Clinical Nutrition ESPEN	62			120	127	7	1	10.1016/j.clnesp.2024.05.010	https://www.scopus.com/inward/record.uri?eid=2-s2.0-85194098384&doi=10.1016%2fj.clnesp.2024.05.010&partnerID=40&md5=6573b2f443829aa3aea1391f0cb06396	Institute of Clinical Medicine, University of Tartu, Puusepa 8, Tartu, 50406, Estonia	Kurik G., Institute of Clinical Medicine, University of Tartu, Puusepa 8, Tartu, 50406, Estonia; Kelly-Bissue C., Institute of Clinical Medicine, University of Tartu, Puusepa 8, Tartu, 50406, Estonia; Lõhmus A., Institute of Clinical Medicine, University of Tartu, Puusepa 8, Tartu, 50406, Estonia; Muhhamedjanov K., Institute of Clinical Medicine, University of Tartu, Puusepa 8, Tartu, 50406, Esto…	Background: Malnutrition is present in 20–50% of hospital patients but its recognition is often neither timely nor complete. The Global Leadership Initiative on Malnutrition (GLIM) aims to improve this, but its successful implementation may be compromised by its dependence on (a choice of) prior screening tools and difficulties in consistent assessment of muscle mass. Aims: To explore different a…	GLIM criteria; Malnutrition; Muscle mass; Nutrition assessment; Nutrition screening; Screening tools	Adult; Aged; Body Mass Index; Female; Humans; Leadership; Male; Malnutrition; Mass Screening; Middle Aged; Muscle, Skeletal; Nutrition Assessment; Nutritional Status; adult; area under the curve; arm circumference; Article; body mass; diagnostic test accuracy study; endocrine disease; female; gastrointestinal disease; hematologic disease; human; liver disease; major clinical study; male; malnutri…							Norman K., Pichard C., Lochs H., Pirlich M., Prognostic impact of disease-related malnutrition, Clin Nutr, 27, 1, pp. 5-15, (2008); van Bokhorst-de van der Schueren M.A.E., Guaitoli P.R., Jansma E.P., de Vet H.C.W., Nutrition screening tools: does one size fit all? A systematic review of screening tools for the hospital setting, Clin Nutr, 33, 1, pp. 39-58, (2014); Cederholm T., Jensen G.L., Corr…	A. Forbes; Institute of Clinical Medicine, University of Tartu, Tartu, Puusepa 8, 50406, Estonia; email: alastair.forbes@ut.ee		Elsevier Ltd						24054577			38901933	English	Clin. Nutr. ESPEN	Article	Final		Scopus	2-s2.0-85194098384
Reyes L.M.; García-Moreno R.M.; López-Plaza B.; Milla S.P.	Reyes, Laura Mola (57789285300); García-Moreno, Rosa M. (57209222934); López-Plaza, Bricia (12777702300); Milla, Samara Palma (44061860000)	57789285300; 57209222934; 12777702300; 44061860000	Prevalence, Risk Factors, and Clinical Management of Disease-Related Malnutrition in Hospitalized Patients: A Descriptive Analysis Using GLIM and SGA Criteria	2024	Nutrients	16	23	4099				0	10.3390/nu16234099	https://www.scopus.com/inward/record.uri?eid=2-s2.0-85211909214&doi=10.3390%2fnu16234099&partnerID=40&md5=35c29247ec45be8e4d9451d8d204d8e3	Clinical Nutrition and Dietetics Unit, Department of Endocrinology and Nutrition, Hospital Universitario La Paz, Paseo de la Castellana, No. 261, Madrid, 28046, Spain; Food, Nutrition and Health Platform, Hospital La Paz Institute for Health Research (IdiPAZ), Madrid, 28046, Spain	Reyes L.M., Clinical Nutrition and Dietetics Unit, Department of Endocrinology and Nutrition, Hospital Universitario La Paz, Paseo de la Castellana, No. 261, Madrid, 28046, Spain; García-Moreno R.M., Clinical Nutrition and Dietetics Unit, Department of Endocrinology and Nutrition, Hospital Universitario La Paz, Paseo de la Castellana, No. 261, Madrid, 28046, Spain; López-Plaza B., Food, Nutrition…	Objectives: This study aimed to assess the prevalence and risk factors associated with disease-related malnutrition (DRM) in hospitalized patients using the Subjective Global Assessment (SGA) and Global Leadership Initiative on Malnutrition (GLIM) criteria. Additionally, we sought to identify key determinants of moderate and severe malnutrition. Methods: A retrospective analysis was conducted on …	disease-related malnutrition; GLIM; hospitalized patients; nutritional assessment; risk factors; SGA	Adult; Aged; Aged, 80 and over; Female; Hospitalization; Humans; Male; Malnutrition; Middle Aged; Nutrition Assessment; Nutritional Status; Prevalence; Retrospective Studies; Risk Factors; adult; Article; body mass; comorbidity; demographics; descriptive research; diabetes mellitus; dietary intake; disease related malnutrition; disease severity; dysphagia; female; gastrointestinal symptom; global…					Medical Nutrition International Industry	This project has been supported by the Medical Nutrition International Industry through the competitive contest \u201C2020 MNI Grant\u201D.	Weschenfelder C., Marcadenti A., Hospital malnutrition, inflammation, and cardiovascular diseases, Int. J. Cardiovasc. Sci, 33, pp. 635-636, (2020); van Vliet I.M., Gomes-Neto A.W., de Jong M.F., Jager-Wittenaar H., Navis G.J., High prevalence of malnutrition both on hospital admission and predischarge, Nutrition, 77, (2020); Zhang Z., Wan Z., Zhu Y., Zhang L., Zhang L., Wan H., Prevalence of mal…	L.M. Reyes; Clinical Nutrition and Dietetics Unit, Department of Endocrinology and Nutrition, Hospital Universitario La Paz, Paseo de la Castellana, Madrid, No. 261, 28046, Spain; email: lmola@salud.madrid.org		Multidisciplinary Digital Publishing Institute (MDPI)						20726643			39683493	English	Nutrients	Article	Final	All Open Access; Gold Open Access	Scopus	2-s2.0-85211909214
Souza N.C.; Saraiva D.D.C.A.; Murad L.B.; Murad L.D.; do Amaral Paes T.C.; Feijó P.M.; Rodrigues V.D.; de Pinho N.B.; Barreto A.B.; Tostes N.F.; Couto A.D.S.; Martucci R.B.	Souza, Nilian Carla (55099454600); Saraiva, Danúbia da Cunha Antunes (57189589032); Murad, Leonardo Borges (23393448000); Murad, Luana Dalbem (58250802300); do Amaral Paes, Tatiana Cathoud (57200817648); Feijó, Patrícia Moreira (57205595566); Rodrigues, Viviane Dias (57192920704); de Pinho, Nivaldo Barroso (57195312103); Barreto, Aline Barcellos (59152536200); Tostes, Nathalia Farache (5722266870…	55099454600; 57189589032; 23393448000; 58250802300; 57200817648; 57205595566; 57192920704; 57195312103; 59152536200; 57222668702; 59152995300; 8298877300	Inflammation, but not skeletal muscle index, is associated with coronavirus disease 2019 mortality in patients with cancer	2024	Clinical Nutrition ESPEN	62			185	191	6	0	10.1016/j.clnesp.2024.05.024	https://www.scopus.com/inward/record.uri?eid=2-s2.0-85194917363&doi=10.1016%2fj.clnesp.2024.05.024&partnerID=40&md5=4fe24365208f42ff2ea7612548dca466	Nutrition and Dietetics Section, Cancer Hospital I, Brazilian National Cancer Institute (INCA), Rio de Janeiro, Brazil; Brazilian Society of Oncology Nutrition (SBNO), Rio de Janeiro, Brazil; Nutrition Institute, Rio de Janeiro State University (UERJ), Rio de Janeiro, Brazil	Souza N.C., Nutrition and Dietetics Section, Cancer Hospital I, Brazilian National Cancer Institute (INCA), Rio de Janeiro, Brazil; Saraiva D.D.C.A., Nutrition and Dietetics Section, Cancer Hospital I, Brazilian National Cancer Institute (INCA), Rio de Janeiro, Brazil; Murad L.B., Nutrition and Dietetics Section, Cancer Hospital I, Brazilian National Cancer Institute (INCA), Rio de Janeiro, Brazi…	Background & aims: Patients with cancer and coronavirus disease 2019 (COVID-19) have characteristics that can cause the most severe forms of the disease and higher mortality. We aimed to assess the association between computed tomography (CT)-derived muscle abnormalities, anthropometric parameters, inflammation, and mortality in patients with cancer and COVID-19. Methods: This retrospective study…	Cancer; Computed tomography; COVID-19; Inflammation; Skeletal muscle mass; Skeletal muscle radiodensity	Adult; Aged; Body Mass Index; C-Reactive Protein; COVID-19; Female; Humans; Inflammation; Male; Middle Aged; Muscle, Skeletal; Neoplasms; Nutritional Status; Retrospective Studies; SARS-CoV-2; Tomography, X-Ray Computed; albumin; C reactive protein; C reactive protein; adult; Article; artificial ventilation; body mass; body weight loss; cohort analysis; comorbidity; computer assisted tomography; …		C reactive protein, 9007-41-4; C-Reactive Protein,	Big Bore, Philips Medical Systems, Netherlands; Brilliance 16, Philips Medical Systems, Netherlands; Brilliance 6, Philips Medical Systems, Netherlands; Slice-O-Matic software version 5.0, TomoVision, Canada; statistical package for the social sciences version 21, SPSS, United States	Philips Medical Systems, Netherlands; Philips Medical Systems, Netherlands; Philips Medical Systems, Netherlands; SPSS, United States; TomoVision, Canada	Cancer Hospital I; ABB	To the entire team of the Nutrition and Dietetics Section of the Cancer Hospital I (INCA) and to the Scholarship Program in Oncology Research (INCA) through the ABB, NFT and ASC scholarships.	Guo Y.R., Cao Q.D., Hong Z.S., Tan Y.Y., Chen S.D., Jin H.J., Et al., The origin, transmission and clinical therapies on coronavirus disease 2019 (COVID-19) outbreak - an update on the status, Mil Med Res, 7, (2020); Singh A.K., Gillies C.L., Singh R., Singh A., Chudasama Y., Coles B., Et al., Prevalence of co-morbidities and their association with mortality in patients with COVID-19: a systemati…	N.C. Souza; Rio de Janeiro, Praça Cruz Vermelha, 23, 5˚ andar, Centro, RJ, 20230-130, Brazil; email: nilian.souza@inca.gov.br		Elsevier Ltd						24054577			38901940	English	Clin. Nutr. ESPEN	Article	Final		Scopus	2-s2.0-85194917363
Lin G.; Wei W.; Kang X.; Liao K.; Zhang E.	Lin, Guangfeng (8437618900); Wei, Wenchao (57966668900); Kang, Xiaobing (39261638700); Liao, Kaiyang (56303186900); Zhang, Erhu (7102686878)	8437618900; 57966668900; 39261638700; 56303186900; 7102686878	Deep graph layer information mining convolutional network	2024	Pattern Recognition	154		110593				0	10.1016/j.patcog.2024.110593	https://www.scopus.com/inward/record.uri?eid=2-s2.0-85193592860&doi=10.1016%2fj.patcog.2024.110593&partnerID=40&md5=bfd7ebdeffe1208b69e7719bb10dac79	Information Science Department, Xi'an University of Technology, 5 South Jinhua Road, Shaanxi Province, Xi'an, 710048, China	Lin G., Information Science Department, Xi'an University of Technology, 5 South Jinhua Road, Shaanxi Province, Xi'an, 710048, China; Wei W., Information Science Department, Xi'an University of Technology, 5 South Jinhua Road, Shaanxi Province, Xi'an, 710048, China; Kang X., Information Science Department, Xi'an University of Technology, 5 South Jinhua Road, Shaanxi Province, Xi'an, 710048, China;…	Graph convolution network is a powerful method of deep learning of graph structure data. Existing methods usually adjust the neighborhood information aggregation mode or optimize the graph topology layer by layer for improving the graph convolution network. However, these methods seldom consider the discriminative information about hierarchical characteristics nodes (some special nodes only can b…	Deep learning; Graph convolutional neural network; Graph learning; Hierarchical structure	Classification (of information); Convolutional neural networks; Data mining; Deep learning; Graph neural networks; Graph structures; Graph theory; Learning systems; Multilayer neural networks; Network layers; Convolutional networks; Convolutional neural network; Deep learning; Different layers; Graph convolutional neural network; Graph learning; Hierarchical structures; Information aggregation; I…					National Natural Science Foundation of China, NSFC, (61771386); National Natural Science Foundation of China, NSFC; Key Research and Development Projects of Shaanxi Province, (2020SF-359); Key Research and Development Projects of Shaanxi Province; Natural Science Foundation of Shaanxi Province, (2021JM-340); Natural Science Foundation of Shaanxi Province	The authors would like to thank the anonymous reviewers for their insightful comments that can improve the quality of this paper. This work was supported by NSFC (Program No. 61771386 ), Key Research and Development Program of Shaanxi (Program No. 2020SF-359 ) and Natural Science Basic Research Plan in Shaanxi Province of China (Program No. 2021JM-340 ).	Mo H., Zhao G., RIC-CNN: rotation-invariant coordinate convolutional neural network, Pattern Recognit., 146, (2024); Wang K., Liao X., Li J., Meng D., Wang Y., Hyperspectral image super-resolution via knowledge-driven deep unrolling and transformer embedded convolutional recurrent neural network, IEEE Trans. Image Process., 32, pp. 4581-4594, (2023); Domingos J., Moura J.M., Graph Fourier transfo…	G. Lin; Information Science Department, Xi'an University of Technology, Xi'an, 5 South Jinhua Road, Shaanxi Province, 710048, China; email: lgf78103@xaut.edu.cn		Elsevier Ltd						00313203		PTNRA		English	Pattern Recogn.	Article	Final		Scopus	2-s2.0-85193592860
Liu P.; Tian H.; Gao L.; Zhong T.; Wang Y.; Chen L.	Liu, Peiqi (57844995700); Tian, Huimin (57193483588); Gao, Lan (56739635800); Zhong, Tangsheng (57845217400); Wang, Yujiao (57216715376); Chen, Li (57211095873)	57844995700; 57193483588; 56739635800; 57845217400; 57216715376; 57211095873	The predictive value of GLIM criteria on clinical outcomes and responses to nutritional support in patients with neurocritical illnesses	2024	Scientific Reports	14	1	15061				1	10.1038/s41598-024-65994-2	https://www.scopus.com/inward/record.uri?eid=2-s2.0-85197636173&doi=10.1038%2fs41598-024-65994-2&partnerID=40&md5=305384479fc9aded1205d243fd379e07	School of Nursing, Jilin University, No. 965 Xinjiang Street, Jilin Province, Chang Chun, 130021, China; Department of Neurology, The First Hospital of Jilin University, No. 71 Xinmin Street, Jilin Province, Changchun, 130021, China; Neurocritical Care Unit, Department of Neurology, The First Hospital of Jilin University, No. 71 Xinmin Street, Jilin Province, Changchun, 130021, China; Department …	Liu P., School of Nursing, Jilin University, No. 965 Xinjiang Street, Jilin Province, Chang Chun, 130021, China; Tian H., School of Nursing, Jilin University, No. 965 Xinjiang Street, Jilin Province, Chang Chun, 130021, China; Gao L., Department of Neurology, The First Hospital of Jilin University, No. 71 Xinmin Street, Jilin Province, Changchun, 130021, China; Zhong T., School of Nursing, Jilin …	Neurocritically ill patients frequently exhibit coma, gastroparesis, and intense catabolism, leading to an increased risk of malnutrition. The Global Leadership Initiative on Malnutrition (GLIM) criteria for the diagnosis of malnutrition was created to achieve a consistent malnutrition diagnosis across diverse populations. This study aimed to validate the concurrent and predictive validity of GLI…	Clinical outcome; GLIM; Malnutrition; Neurocritical ill; Nutritional assessment	Adult; Aged; Critical Illness; Female; Humans; Male; Malnutrition; Middle Aged; Nervous System Diseases; Nutrition Assessment; Nutritional Status; Nutritional Support; Predictive Value of Tests; adult; aged; critical illness; diagnosis; female; human; male; malnutrition; middle aged; neurologic disease; nutritional assessment; nutritional status; nutritional support; predictive value; procedures					Jilin University, JLU, (2022B47); Jilin University, JLU	This work was supported by Norman Bethune Program of Jilin University [2022B47].	Zhang X., Zhang L., Pu Y.C., Sun M., Zhao Y., Zhang D., Wang X., Li Y.R., Guo D., He S.X., Global, regional, and national burden of protein-energy malnutrition: A systematic analysis for the global burden of disease study, Nutrients, 14, (2022); Alvarez-Hernandez J., Vila M.P., Leon-Sanz M., de Lorenzo A.G., Celaya-Perez S., Garcia-Lorda P., Araujo K., Guerri B.S., PredyCes: Prevalence and costs …	L. Chen; School of Nursing, Jilin University, Chang Chun, No. 965 Xinjiang Street, Jilin Province, 130021, China; email: chenl@jlu.edu.cn; Y. Wang; Neurocritical Care Unit, Department of Neurology, The First Hospital of Jilin University, Changchun, No. 71 Xinmin Street, Jilin Province, 130021, China; email: wangyujiao1989@jlu.edu.cn		Nature Research						20452322			38956245	English	Sci. Rep.	Article	Final	All Open Access; Gold Open Access; Green Open Access	Scopus	2-s2.0-85197636173
Yang J.-Y.; Zhu J.-Y.; Cao P.-L.; Haq I.U.; Shao J.-H.; Huang S.-P.; Wang S.-A.	Yang, Jia-Yao (58316822300); Zhu, Jia-Yu (58160619900); Cao, Pei-Lian (59258208300); Haq, Ijaz Ul (58982992900); Shao, Ji-Hong (57199734521); Huang, Shui-Ping (55929345500); Wang, Shu-An (57136883000)	58316822300; 58160619900; 59258208300; 58982992900; 57199734521; 55929345500; 57136883000	Applicability of Global Leadership Initiative on Malnutrition (GLIM) criteria in nutrition risk screening for patients over 60 years old with digestive system tumors – A retrospective study; [Applicabilité des critères du Global Leadership Initiative on Malnutrition (GLIM) dans le dépistage du risque nutritionnel chez les patients âgés atteints de tumeurs de l'appareil digestif – Étude rétrospect…	2024	Nutrition Clinique et Metabolisme	38	3		194	202	8	0	10.1016/j.nupar.2024.06.002	https://www.scopus.com/inward/record.uri?eid=2-s2.0-85201097390&doi=10.1016%2fj.nupar.2024.06.002&partnerID=40&md5=623f3e00401cb8c3d4d86bf09e820088	Department of Clinic Nutrition, The Affiliated Hospital of Xuzhou Medical University, Jiangsu, Xuzhou, 221000, China; School of Public Health, Xuzhou Medical University, Jiangsu, Xuzhou, 221004, China; Department of Clinic Nutrition, Gangcheng Rehabilitation Hospital of Zhangjiagang, Jiangsu, Suzhou, 215600, China; Department of Public Health and Nutrition, The University of Haripur, Haripur, Pak…	Yang J.-Y., Department of Clinic Nutrition, The Affiliated Hospital of Xuzhou Medical University, Jiangsu, Xuzhou, 221000, China, School of Public Health, Xuzhou Medical University, Jiangsu, Xuzhou, 221004, China; Zhu J.-Y., Department of Clinic Nutrition, Gangcheng Rehabilitation Hospital of Zhangjiagang, Jiangsu, Suzhou, 215600, China; Cao P.-L., Department of Clinic Nutrition, Gangcheng Rehabi…	Objective: This study aimed to identify the most effective nutritional risk screening tool for elderly patients with digestive system tumors. Methods: Nutritional risk screening was performed using Nutritional Risk Screening 2002 (NRS2002), prognostic nutritional index (PNI) and Geriatric Nutritional Risk Index (GNRI) for elderly patients who underwent surgical resection of digestive tumor. Compa…	Digestive system tumors; Elderly; GLIM; GNRI; NRS2002	albumin; hemoglobin; protein; transthyretin; adult; aged; area under the curve; Article; body composition; body fat percentage; body mass; body weight loss; clinical indicator; controlled study; diagnostic test accuracy study; digestive system tumor; edema; female; food intake; Geriatric Nutritional Risk Index; hematological parameters; hospital readmission; human; leadership; major clinical stud…		hemoglobin, 9008-02-0; protein, 67254-75-5			National Institute of Hospital Administration; Chinese Hospital Reform and Development Institute; National Health Commission of the People's Republic of China, NHC, (YLZLXZ23G129); National Health Commission of the People's Republic of China, NHC; Nanjing University, NJU, (NDYGN2023034); Nanjing University, NJU	This work has been supported by: National Institute of Hospital Administration, NHC. 2023 Medical Quality (Evidence-Based) Management Research project (YLZLXZ23G129); Project of Chinese Hospital Reform and Development Institute, Nanjing University (NDYGN2023034).	Sung H., Ferlay J., Siegel R.L., Et al., Global Cancer Statistics 2020: GLOBOCAN Estimates of Incidence and Mortality Worldwide for 36 Cancers in 185 Countries, CA Cancer J Clin, 71, 3, pp. 209-249, (2021); Zheng R.S., Zhang S.W., Zeng H.M., Et al., Cancer incidence and mortality in China, 2016, J Natl Cancer Cent, 2, 1, pp. 1-9, (2022); da Silva J.B., Mauricio S.F., Bering T., Correia M.I., The …	J.-H. Shao; School of Public Health, Xuzhou Medical University, Xuzhou, Jiangsu, 221004, China; email: 172955950@qq.com; S.-A. Wang; Department of Clinic Nutrition, Nanjing Drum Tower Hospital, Drum Tower Hospital Clinical College of Xuzhou Medical University, Jiangsu, Nanjing, 210008, China; email: glyywsa@163.com		Elsevier Masson s.r.l.						09850562		NCMEE		English	Nutr. Clin. Metab.	Article	Final		Scopus	2-s2.0-85201097390
Basu S.; Hemamalini A.J.	Basu, Soma (59241308200); Hemamalini, Arambakkam Janardhanam (56674751700)	59241308200; 56674751700	Prevalence of Malnutrition and Influence of an Individualized Nutritional Support on the Nutritional Status of Cancer Patients	2024	International Journal of Nutrition, Pharmacology, Neurological Diseases	14	3		379	385	6	0	10.4103/ijnpnd.ijnpnd_81_24	https://www.scopus.com/inward/record.uri?eid=2-s2.0-85200131589&doi=10.4103%2fijnpnd.ijnpnd_81_24&partnerID=40&md5=7f67d62f525011fe08c2c0fdce6102bd	Department of Clinical Nutrition, Sri Ramachandra Faculty of Allied Health Sciences, Sri Ramachandra Institute of Higher Education and Research, Tamil Nadu, Chennai, India	Basu S., Department of Clinical Nutrition, Sri Ramachandra Faculty of Allied Health Sciences, Sri Ramachandra Institute of Higher Education and Research, Tamil Nadu, Chennai, India; Hemamalini A.J., Department of Clinical Nutrition, Sri Ramachandra Faculty of Allied Health Sciences, Sri Ramachandra Institute of Higher Education and Research, Tamil Nadu, Chennai, India	Background: Muscle mass loss, impaired dietary intake, and poor nutritional status are hallmarks of patients with cancer. Cancer-associated malnutrition can lead to several negative consequences, including poor prognosis, reduced survival, increased therapy toxicity, reduced tolerance and compliance to treatment, and diminished response to drugs. The main aim of this study is to understand the pr…	cancer; Global Leadership Initiative on Malnutrition Criteria (GLIM Criteria); handgrip strength; malnutrition; Malnutrition Universal Screening Tool (MUST); Nutrition Care Process model; nutrition intervention	adult; Article; caloric intake; cancer patient; controlled study; female; gender; grip strength; hospital discharge; human; major clinical study; male; malnutrition; Malnutrition Universal Screening Tool; muscle mass; muscle strength; nutritional status; nutritional support; personalized nutrition; prevalence; prospective study; protein intake; sex difference							Argiles JM, Busquets S, Stemmler B, Lopez-Soriano FJ., Cancer cachexia: understanding the molecular basis, Nature Rev Cancer, 14, pp. 754-762, (2014); Pressoir M, Desne S, Berchery D, Et al., Prevalence, risk factors and clinical implications of malnutrition in French Comprehensive Cancer Centres, Br J Cancer, 102, pp. 966-971, (2010); Bozzetti F., Nutritional support of the oncology patient, Cri…	A.J. Hemamalini; Department of Clinical Nutrition, [SRFAHS], Sri Ramachandra Institute of Higher Education and Research, Chennai, No.1 Ramachandra Nagar, Porur, 600 116, India; email: hemamalini.aj@sriramachandra.edu.in		Wolters Kluwer Medknow Publications						22310738				English	Int. J. Nutr. Pharmacol. Neurol. Dis.	Article	Final		Scopus	2-s2.0-85200131589
Yogesh M.; Patel J.; Makwana N.; Mody M.	Yogesh, M. (58570884900); Patel, Jenish (58726935500); Makwana, Naresh (57110121700); Mody, Mansi (58570673200)	58570884900; 58726935500; 57110121700; 58570673200	The triad of physiological challenges: investigating the intersection of sarcopenia, malnutrition, and malnutrition-sarcopenia syndrome in patients with COPD - a cross-sectional study	2024	BMC Pulmonary Medicine	24	1					3	10.1186/s12890-024-02884-3	https://www.scopus.com/inward/record.uri?eid=2-s2.0-85184427728&doi=10.1186%2fs12890-024-02884-3&partnerID=40&md5=4d4dcf1a15032eb5a84eb001f86094f8	Department of Community Medicine, Shri M P Shah Government Medical College, Gujarat, Jamnagar, India; Shri M P Shah Government Medical College, Gujarat, Jamnagar, 361008, India	Yogesh M., Department of Community Medicine, Shri M P Shah Government Medical College, Gujarat, Jamnagar, India; Patel J., Shri M P Shah Government Medical College, Gujarat, Jamnagar, 361008, India; Makwana N., Department of Community Medicine, Shri M P Shah Government Medical College, Gujarat, Jamnagar, India; Mody M., Shri M P Shah Government Medical College, Gujarat, Jamnagar, 361008, India	Background: One of the most prevalent respiratory disorders in modern society is chronic obstructive pulmonary disease (COPD). Frequent comorbidities in patients with COPD are abnormal nutritional status and body composition variations. Malnutrition-sarcopenia syndrome, which occurs when the 2 conditions – malnutrition and sarcopenia – coexist, raises the risk of death more than either condition …	Chronic obstructive pulmonary disease; Malnutrition; Malnutrition-sarcopenia syndrome; Sarcopenia	Adult; Cross-Sectional Studies; Hand Strength; Humans; Malnutrition; Middle Aged; Nutritional Status; Pulmonary Disease, Chronic Obstructive; Sarcopenia; adult; anthropometry; Article; bivariate analysis; body composition; body mass; chronic obstructive lung disease; clinical feature; comorbidity; controlled study; demography; disease association; disease severity; female; hand grip; hospital dis…					Department of Respiratory Medicine; MDRU	We acknowledge and are grateful to all the patients who contributed to the collection of data for this study. We are also thankful to Dr. Nandini Desai (Dean and Chairperson of MDRU), Dr. Dipesh Parmar (Professor and Head, the Department of Community Medicine), Dr. Iva Chatterjee (Professor and Head of, Department of Respiratory Medicine) and Dr. Kinjal Rami (Assistant Professor, Department of Re…	Varmaghani M., Dehghani M., Heidari E., Sharifi F., Saeedi Moghaddam S., Farzadfar F., Global prevalence of chronic obstructive pulmonary disease: systematic review and Meta-analysis, East Mediterr Health J, 25, pp. 47-57, (2019); da Rocha M., Lemos Costa T., Costa F.M., Jonasson T.H., Moreira C.A., Boguszewski C.L., Borba V.Z.C., Body composition and sarcopenia in patients with chronic obstructi…	M. Mody; Shri M P Shah Government Medical College, Jamnagar, Gujarat, 361008, India; email: mansimody266@yahoo.com		BioMed Central Ltd						14712466		BPMMB	38317093	English	BMC Pulm. Med.	Article	Final	All Open Access; Gold Open Access	Scopus	2-s2.0-85184427728
Pumtako C.; Dolan R.D.; McGovern J.; McMillan D.C.	Pumtako, Chattarin (57855745000); Dolan, Ross D. (55794892400); McGovern, Josh (57241954700); McMillan, Donald C. (7201699640)	57855745000; 55794892400; 57241954700; 7201699640	Routine assessment of nutritional, functional and inflammatory criteria in patients with cancer: A systematic review	2024	Clinical Nutrition ESPEN	63			294	303	9	0	10.1016/j.clnesp.2024.06.052	https://www.scopus.com/inward/record.uri?eid=2-s2.0-85197584097&doi=10.1016%2fj.clnesp.2024.06.052&partnerID=40&md5=51ace1b7c5aa295c87e8364eac455903	Academic Unit of Surgery, School of Medicine, University of Glasgow, New Lister Building, Royal Infirmary, Glasgow, G31 2ER, United Kingdom	Pumtako C., Academic Unit of Surgery, School of Medicine, University of Glasgow, New Lister Building, Royal Infirmary, Glasgow, G31 2ER, United Kingdom; Dolan R.D., Academic Unit of Surgery, School of Medicine, University of Glasgow, New Lister Building, Royal Infirmary, Glasgow, G31 2ER, United Kingdom; McGovern J., Academic Unit of Surgery, School of Medicine, University of Glasgow, New Lister …	Background: The review discusses the significant impact of cancer on patients, particularly focusing on cachexia - a condition marked by weight and lean tissue loss. This condition critically affects the nutritional status, quality of life, and treatment outcomes of cancer patients. Research question: The review seeks to understand the effectiveness and necessity of routine clinical monitoring of…	Cachexia; Cancer; Malnutrition; Routine assessment; Systematic inflammatory; Weight loss	Cachexia; Humans; Inflammation; Malnutrition; Neoplasms; Nutrition Assessment; Nutritional Status; Quality of Life; C reactive protein; anthropometry; arm circumference; body weight loss; cachexia; calf circumference; cancer patient; clinical practice; demographics; food intake; grip strength; human; inflammation; lean tissue; lymphocyte monocyte ratio; malignant neoplasm; malnutrition; mid-arm m…		C reactive protein, 9007-41-4					Merker M., Felder M., Gueissaz L., Bolliger R., Tribolet P., Kagi-Braun N., Et al., Association of baseline inflammation with effectiveness of nutritional support among patients with disease-related malnutrition: a secondary analysis of a randomized clinical trial, JAMA Netw Open, 3, 3, (2020); McGovern J., Dolan R.D., Skipworth R.J., Laird B.J., McMillan D.C., Cancer cachexia: a nutritional or a…	C. Pumtako; Glasgow, Room 2.51, Level 2, New Lister Building, Glasgow Royal Infirmary, G31 2ER, United Kingdom; email: C.Pumtako.1@research.gla.ac.uk		Elsevier Ltd						24054577			38980797	English	Clin. Nutr. ESPEN	Review	Final	All Open Access; Hybrid Gold Open Access	Scopus	2-s2.0-85197584097
Xi Z.; Jia-Xin H.; Xi W.; Meng T.; Jin-Feng L.; Wei W.; Tao D.; Chun-Hua S.; Jiu-Wei C.; Han-Ping S.; Ming-Hua C.	Xi, Zhang (59143883400); Jia-Xin, Huang (59144367500); Xi, Wu (59143716100); Meng, Tang (59143222000); Jin-Feng, Liu (57195638169); Wei, Wei (57212111522); Tao, Dong (59143548100); Chun-Hua, Song (59144206700); Jiu-Wei, Cui (59144044300); Han-Ping, Shi (57221726125); Ming-Hua, Cong (57193332702)	59143883400; 59144367500; 59143716100; 59143222000; 57195638169; 57212111522; 59143548100; 59144206700; 59144044300; 57221726125; 57193332702	Original ArticleAssociation between GLIM-diagnosed malnutrition and quality of life in older patients with cancer	2024	Journal of Nutrition, Health and Aging	28	6	100274				1	10.1016/j.jnha.2024.100274	https://www.scopus.com/inward/record.uri?eid=2-s2.0-85194192803&doi=10.1016%2fj.jnha.2024.100274&partnerID=40&md5=d3c3ba811ae8a19a1bbfedc6986a1db7	Department of Comprehensive Oncology, National Cancer Center/National Clinical Research Center for Cancer/Cancer Hospital, Chinese Academy of Medical Sciences and Peking Union Medical College, Beijing, China; Key Laboratory of Cancer FSMP for State Market Regulation, Beijing, China; Beijing International Science and Technology Cooperation Base for Cancer Metabolism and Nutrition, Beijing, China; …	Xi Z., Department of Comprehensive Oncology, National Cancer Center/National Clinical Research Center for Cancer/Cancer Hospital, Chinese Academy of Medical Sciences and Peking Union Medical College, Beijing, China, Key Laboratory of Cancer FSMP for State Market Regulation, Beijing, China, Beijing International Science and Technology Cooperation Base for Cancer Metabolism and Nutrition, Beijing, …	Background: Older patients with cancer have a higher risk for malnutrition and impaired quality of life (QoL). The present study aimed to investigate the relationship between malnutrition diagnosed according to the Global Leadership Initiative Malnutrition (GLIM) criteria and QoL across various tumor types, and to evaluate the combined prognostic value of malnutrition and QoL in predicting surviv…	Cancer; GLIM; Malnutrition; Older; Quality of life	Aged; Cohort Studies; Female; Geriatric Assessment; Humans; Male; Malnutrition; Neoplasms; Nutrition Assessment; Nutritional Status; Prognosis; Quality of Life; Survival Analysis; aged; all cause mortality; Article; body mass; body weight loss; cancer patient; clinical outcome; cognition; cohort analysis; confidence interval; diet therapy; enteric feeding; fat free mass; female; human; Kaplan Mei…					National Key Research and Development Program of China, NKRDPC, (2022YFC2009600); National Key Research and Development Program of China, NKRDPC; National Natural Science Foundation of China, NSFC, (82303908); National Natural Science Foundation of China, NSFC	This work was supported by the National Key Research and Development Program (2022YFC2009600); the National Natural Science Foundation of China (82303908 to T.M.)	Baranowski C.J., The quality of life of older adults with epilepsy: a systematic review, Seizure., 60, pp. 190-197, (2018); Kanasi E., Ayilavarapu S., Jones J., The aging population: demographics and the biology of aging, Periodontol 2000, 72, 1, pp. 13-18, (2016); Siegel R.L., Miller K.D., Wagle N.S., Jemal A., Cancer statistics, 2023, CA Cancer J Clin., 73, 1, pp. 17-48, (2023); Hutchinson C., …	S. Han-Ping; Key Laboratory of Cancer FSMP for State Market Regulation, Beijing, China; email: shihp@ccmu.edu.cn		Elsevier B.V.						12797707		JNHAF	38810512	English	J. Nutr. Health Aging	Article	Final	All Open Access; Hybrid Gold Open Access	Scopus	2-s2.0-85194192803
Márquez Mesa E.; Guerra Cabrera A.J.; Gómez de Segura I.L.; Suárez Llanos J.P.	Márquez Mesa, Elena (57195249732); Guerra Cabrera, Adán Jesús (59399926300); Gómez de Segura, Ignacio Llorente (59400186600); Suárez Llanos, José Pablo (23390955300)	57195249732; 59399926300; 59400186600; 23390955300	Comparison of CIPA Nutritional Screening with GLIM Criteria for Malnutrition, Prognostic Evolution, and Association with Phase Angle in Hospitalized Patients	2024	Nutrients	16	21	3652				0	10.3390/nu16213652	https://www.scopus.com/inward/record.uri?eid=2-s2.0-85208434200&doi=10.3390%2fnu16213652&partnerID=40&md5=5f3deead598db642433e43f907788b48	Endocrinology and Nutrition Department, Hospital Universitario Nuestra Señora de Candelaria, Ctra. Del Rosario 145, Santa Cruz de Tenerife, 38010, Spain; Faculty of Health Sciences, University of La Laguna, Calle Padre Herrera, La Laguna, 38200, Spain	Márquez Mesa E., Endocrinology and Nutrition Department, Hospital Universitario Nuestra Señora de Candelaria, Ctra. Del Rosario 145, Santa Cruz de Tenerife, 38010, Spain; Guerra Cabrera A.J., Faculty of Health Sciences, University of La Laguna, Calle Padre Herrera, La Laguna, 38200, Spain; Gómez de Segura I.L., Endocrinology and Nutrition Department, Hospital Universitario Nuestra Señora de Cande…	Background: Hospital malnutrition has high prevalence and is associated with worse clinical outcomes. The lack of standardized nutritional screening prompted the creation of the CIPA screening tool. Several studies have shown that the phase angle (PA) is associated with increased nutritional risk and worse clinical outcomes. The aim of this study was to establish the concordance between the CIPA …	appendicular skeletal muscle index; body composition; CIPA; disease-related malnutrition; GLIM; hospital stay; mortality; phase angle	Aged; Aged, 80 and over; Cross-Sectional Studies; Female; Hospitalization; Humans; Inpatients; Length of Stay; Male; Malnutrition; Middle Aged; Nutrition Assessment; Nutritional Status; Prognosis; Prospective Studies; age; aged; Article; clinical outcome; control of intakes protein and anthropometry nutritional screening; controlled study; cross-sectional study; disease course; female; follow up;…							Maeda K., Ishida Y., Nonogaki T., Mori N., Reference body mass index values and the prevalence of malnutrition according to the Global Leadership Initiative on Malnutrition criteria, Clin. Nutr, 39, pp. 180-184, (2020); Xu J.-Y., Zhang X.-N., Jiang Z.-M., Jie B., Wang Y., Li W., Kondrup J., Nolan M.T., Andrews M., Kang W.-M., Et al., Nutritional support therapy after GLIM criteria may neglect the…	E. Márquez Mesa; Endocrinology and Nutrition Department, Hospital Universitario Nuestra Señora de Candelaria, Santa Cruz de Tenerife, Ctra. Del Rosario 145, 38010, Spain; email: elenamqz@hotmail.com		Multidisciplinary Digital Publishing Institute (MDPI)						20726643			39519485	English	Nutrients	Article	Final	All Open Access; Gold Open Access	Scopus	2-s2.0-85208434200
Bezzio C.; Brinch D.; Ribaldone D.G.; Cappello M.; Ruzzon N.; Vernero M.; Scalvini D.; Loy L.; Donghi S.; Ciminnisi S.; Manes G.; Armuzzi A.; Saibeni S.	Bezzio, Cristina (22133850300); Brinch, Daniele (57331544400); Ribaldone, Davide Giuseppe (57195507877); Cappello, Maria (8683885500); Ruzzon, Natalie (59470269900); Vernero, Marta (57195244119); Scalvini, Davide (57565033000); Loy, Laura (57208630598); Donghi, Sofia (59471045000); Ciminnisi, Stefania (24466374400); Manes, Gianpiero (7004354929); Armuzzi, Alessandro (7003629267); Saibeni, Simone …	22133850300; 57331544400; 57195507877; 8683885500; 59470269900; 57195244119; 57565033000; 57208630598; 59471045000; 24466374400; 7004354929; 7003629267; 57196045505	Prevalence, Risk Factors and Association with Clinical Outcomes of Malnutrition and Sarcopenia in Inflammatory Bowel Disease: A Prospective Study	2024	Nutrients	16	23	3983				1	10.3390/nu16233983	https://www.scopus.com/inward/record.uri?eid=2-s2.0-85211961698&doi=10.3390%2fnu16233983&partnerID=40&md5=b5fc1092ffdd0598847685eab0f79970	IBD Centre, IRCCS Humanitas Research Hospital, Rozzano, 20089, Italy; Department of Biomedical Sciences, Humanitas University, Pieve Emanuele, Milan, 20072, Italy; Gastroenterology Unit, Rho Hospital, ASST Rhodense, Rho, 20017, Italy; Division of Gastroenterology, Department of Medical Sciences, Università di Torino, Turin, 10126, Italy; Gastroenterology and Hepatology Section, ProMiSe Department…	Bezzio C., IBD Centre, IRCCS Humanitas Research Hospital, Rozzano, 20089, Italy, Department of Biomedical Sciences, Humanitas University, Pieve Emanuele, Milan, 20072, Italy; Brinch D., Gastroenterology Unit, Rho Hospital, ASST Rhodense, Rho, 20017, Italy; Ribaldone D.G., Division of Gastroenterology, Department of Medical Sciences, Università di Torino, Turin, 10126, Italy; Cappello M., Gastroen…	Introduction: The prevalences of malnutrition and sarcopenia in patients with IBD are not precisely known, and nutritional assessment is not standardized. We assessed the prevalence and risk factors of these conditions in outpatients and their impact on clinical outcomes. Methods: This prospective longitudinal study considered patients who had IBD for at least one year, were attending a tertiary …	Crohn; GLIM; MUST; SaskIBD; ulcerative colitis	Adult; Aged; Crohn Disease; Female; Humans; Inflammatory Bowel Diseases; Longitudinal Studies; Male; Malnutrition; Middle Aged; Nutrition Assessment; Nutritional Status; Prevalence; Prospective Studies; Risk Factors; Sarcopenia; adalimumab; infliximab; ustekinumab; vedolizumab; adult; Article; clinical outcome; cohort analysis; controlled study; Crohn disease; diagnostic test accuracy study; dise…		adalimumab, 331731-18-1, 1446410-95-2; infliximab, 170277-31-3; ustekinumab, 815610-63-0, 949907-93-1; vedolizumab, 943609-66-3			Ministero della Salute	This work was partially supported by \u201CRicerca Corrente\u201D funding from Italian Ministry of Health to IRCCS Humanitas Research Hospital.	Genome-wide association study of 14,000 cases of seven common diseases and 3000 shared controls, Nature, 447, pp. 661-678, (2007); Franke A., Balschun T., Karlsen T.H., Sventoraityte J., Nikolaus S., Mayr G., Domingues F.S., Albrecht M., Nothnagel M., Ellinghaus D., Et al., Sequence variants in IL10, ARPC2 and multiple other loci contribute to ulcerative colitis susceptibility, Nat. Genet, 40, pp…	C. Bezzio; IBD Centre, IRCCS Humanitas Research Hospital, Rozzano, 20089, Italy; email: cristina.bezzio@hunimed.eu		Multidisciplinary Digital Publishing Institute (MDPI)						20726643			39683376	English	Nutrients	Article	Final	All Open Access; Gold Open Access	Scopus	2-s2.0-85211961698
Yıldız Kopuz T.N.; Yıldız H.F.; Er S.; Fisunoglu M.	Yıldız Kopuz, Tuba Nur (57560313300); Yıldız, Hanifi Furkan (58799493400); Er, Sadettin (57195436168); Fisunoglu, Mehmet (55787636400)	57560313300; 58799493400; 57195436168; 55787636400	Preoperative nutritional factors as predictors of postoperative early outcomes in colorectal cancer — A prospective cohort study; [Factores nutricionales preoperatorios como predictores de resultados postoperatorios precoces en cáncer colorrectal: un estudio prospectivo de cohortes]	2024	Nutricion Hospitalaria	41	5		1032	1043	11	0	10.20960/nh.05331	https://www.scopus.com/inward/record.uri?eid=2-s2.0-85207916392&doi=10.20960%2fnh.05331&partnerID=40&md5=e74d50aa4c8353e20ea3ddfd11cf0218	Department of Nutrition and Dietetics., Faculty of Health Sciences, Hacettepe University, Ankara, Turkey; Department of General Surgery, Ankara Bilkent City Hospital, Ankara, Turkey	Yıldız Kopuz T.N., Department of Nutrition and Dietetics., Faculty of Health Sciences, Hacettepe University, Ankara, Turkey; Yıldız H.F., Department of General Surgery, Ankara Bilkent City Hospital, Ankara, Turkey; Er S., Department of General Surgery, Ankara Bilkent City Hospital, Ankara, Turkey; Fisunoglu M., Department of Nutrition and Dietetics., Faculty of Health Sciences, Hacettepe Universi…	Introduction: in colorectal cancer (CRC) surgery, preoperative nutritional factors are often overlooked or underestimated. This situation represents a significant deficiency that may negatively affect patients' postoperative recovery processes. Objective: the objective of this study was to evaluate the impact of preoperative malnutrition, sarcopenia, obesity, and dietary inflammatory potential on…	Body composition; Colorectal surgery; Complications; Malnutrition; Sarcopenia	Aged; Aged, 80 and over; Cohort Studies; Colorectal Neoplasms; Female; Humans; Male; Malnutrition; Middle Aged; Nutrition Assessment; Nutritional Status; Obesity; Postoperative Complications; Preoperative Period; Prospective Studies; Sarcopenia; Treatment Outcome; aged; cohort analysis; colorectal tumor; complication; epidemiology; etiology; female; human; male; malnutrition; middle aged; nutriti…							Bray F, Laversanne M, Sung H, Ferlay J, Siegel RL, Soerjomataram I, Et al., Global cancer statistics 2022: GLOBOCAN estimates of incidence and mortality worldwide for 36 cancers in 185 countries, CA Cancer J Clin, 74, pp. 229-263, (2024); Ripolles-Melchor J, Ramirez-Rodriguez JM, Casans-Frances R, Aldecoa C, Abad-Motos A, Logrono-Egea M, Et al., Association Between Use of Enhanced Recovery After …	M. Fisunoglu; Department of Nutrition and Dietetics, Faculty of Health Sciences, Hacettepe University. Altındağ, Ankara, 06100, Turkey; email: fisunogl@hacettepe.edu.tr		ARAN Ediciones S.L						02121611		NUHOE	39235087	English	Nutr. Hosp.	Article	Final	All Open Access; Gold Open Access	Scopus	2-s2.0-85207916392
Sasaki R.; Nakao Y.; Mawatari F.; Nishihara T.; Haraguchi M.; Fukushima M.; Sasaki R.; Miuma S.; Miyaaki H.; Nakao K.	Sasaki, Ryo (57204422522); Nakao, Yasuhiko (57219194883); Mawatari, Fumihiro (57222171672); Nishihara, Takahito (58575030100); Haraguchi, Masafumi (56712414800); Fukushima, Masanori (57204022818); Sasaki, Ryu (56375847000); Miuma, Satoshi (23670190200); Miyaaki, Hisamitsu (12765056900); Nakao, Kazuhiko (7402526359)	57204422522; 57219194883; 57222171672; 58575030100; 56712414800; 57204022818; 56375847000; 23670190200; 12765056900; 7402526359	Investigation of a chest radiograph-based deep learning model to identify an imaging biomarker for malnutrition in older adults	2024	Clinical Nutrition Open Science	58			240	251	11	0	10.1016/j.nutos.2024.10.010	https://www.scopus.com/inward/record.uri?eid=2-s2.0-85207024154&doi=10.1016%2fj.nutos.2024.10.010&partnerID=40&md5=738b85d558a3af336c55220caa8d6bf5	Department of Rehabilitation, Juzenkai Hospital, Japan; Department of Gastroenterology and Hepatology, Graduate School of Biomedical Sciences Nagasaki University, Japan; Department of Gastroenterology and Hepatology, Juzenkai Hospital, Japan; Department of Gastroenterology and Hepatology, Isahaya General Hospital, 24-1 Eishohigashimachi, Isahaya, Nagasaki, Japan	Sasaki R., Department of Rehabilitation, Juzenkai Hospital, Japan; Nakao Y., Department of Gastroenterology and Hepatology, Graduate School of Biomedical Sciences Nagasaki University, Japan; Mawatari F., Department of Gastroenterology and Hepatology, Juzenkai Hospital, Japan; Nishihara T., Department of Gastroenterology and Hepatology, Isahaya General Hospital, 24-1 Eishohigashimachi, Isahaya, Na…	Background & Aims: In recent years, artificial intelligence (AI) models based on chest radiography have gained attention in various fields, including cardiac function, age estimation, and clinical assessment during hospitalization. The Global Leadership Initiative on Malnutrition (GLIM) criteria are widely used in malnutrition diagnosis. The objective of this study is to examine the predictive ab…	AI; Chest radiograph; Deep learning; Nutritional support team; Older patients	albumin; C reactive protein; hemoglobin; aged; aging; Article; artificial intelligence; body height; body weight; deep learning; female; Geriatric Nutritional Risk Index; Global Leadership Initiative on Malnutrition severity; hematological parameters; hospital admission; human; lymphocyte count; major clinical study; male; malnutrition; modified Controlling Nutritional status; nutritional support…		C reactive protein, 9007-41-4; hemoglobin, 9008-02-0					Uzun Ozsahin D., Ozgocmen C., Balcioglu O., Ozsahin I., Uzun B., Diagnostic AI and cardiac diseases, Diagnostics (Basel), 12, (2022); Ueda D., Matsumoto T., Ehara S., Yamamoto A., Walston S.L., Ito A., Et al., Artificial intelligence-based model to classify cardiac functions from chest radiographs: a multi-institutional, retrospective model development and validation study, Lancet Digit Health, 5…	Y. Nakao; Department of Gastroenterology and Hepatology, Nagasaki University, Nagasaki, 1-7-1 Sakamoto, 852-8501, Japan; email: yasu.nakao@nagasaki-u.ac.jp		Elsevier B.V.						26672685				English	Clin. Nutr. Open. Sci.	Article	Final	All Open Access; Gold Open Access	Scopus	2-s2.0-85207024154
Saavedra Vásquez M.A.; Castañón Alonso J.; Pintor de la Maza B.; González Arnáiz E.; García Sastre D.; Ariadel Cobo D.G.; Urioste Fondo A.M.; Antequera González M.; Dameto Pons M.D.C.; Ballesteros Pomar M.D.	Saavedra Vásquez, Mario A. (59295525000); Castañón Alonso, Javier (59295525100); Pintor de la Maza, Begoña (56423736300); González Arnáiz, Elena (57205138635); García Sastre, Diana (59295640100); Ariadel Cobo, Diana G. (57004798300); Urioste Fondo, Ana M. (36970814000); Antequera González, María (59295864100); Dameto Pons, María del Carmen (59296202500); Ballesteros Pomar, María D. (55923812200)	59295525000; 59295525100; 56423736300; 57205138635; 59295640100; 57004798300; 36970814000; 59295864100; 59296202500; 55923812200	Phase angle: differences between disease-related malnutrition, obesity and healthy people; [Ángulo de fase: diferencias entre desnutrición relacionada con la enfermedad, obesidad y población sana]	2024	Endocrinologia, Diabetes y Nutricion	71	10		421	426	5	0	10.1016/j.endinu.2024.07.004	https://www.scopus.com/inward/record.uri?eid=2-s2.0-85201921297&doi=10.1016%2fj.endinu.2024.07.004&partnerID=40&md5=f9da74babe037f51db3143954e9dc8aa	Sección de Endocrinología y Nutrición, Complejo Asistencial Universitario de León, León, Spain; Sección de Endocrinología y Nutrición, Complejo Asistencial Universitario de Burgos, Burgos, Spain	Saavedra Vásquez M.A., Sección de Endocrinología y Nutrición, Complejo Asistencial Universitario de León, León, Spain; Castañón Alonso J., Sección de Endocrinología y Nutrición, Complejo Asistencial Universitario de Burgos, Burgos, Spain; Pintor de la Maza B., Sección de Endocrinología y Nutrición, Complejo Asistencial Universitario de León, León, Spain; González Arnáiz E., Sección de Endocrinolo…	Introduction: Bioelectrical Impedance Analysis (BIA) is a tool used in clinical nutrition and pure electrical data such as phase angle (PA) has shown prognostic value. It relates resistance and reactance indicating cellular health. Objective: To determine differences in PA between patients with obesity and disease-related malnutrition (DRM) compared to the healthy population, and to establish ass…	Malnutrition; Obesity; Phase angle; Reactance; Resistance	age; Article; bioelectrical impedance analysis; body composition; body mass; human; major clinical study; malnutrition; obesity; observational study; retrospective study			MC780, Tanita	Tanita			Molina Vega M., Garcia Almeida J.M., Vegas Aguilar I., Munoz Garachr A., Gomez Perez A.M., Cornejo Pareja I., Et al., Revisión sobre los fundamentos teórico-prácticos del ángulo de fase y su valor pronóstico en la práctica clínica, Nutr Clin Med., 11, 3, pp. 129-148, (2017); Lukaski H.C., Kyle U.G., Kondrup J., Assessment of adult malnutrition and prognosis with bioelectrical impedance analysis: …	M.D. Ballesteros Pomar; Sección de Endocrinología y Nutrición, Complejo Asistencial Universitario de León, León, Spain; email: dballesteros@saludcastillayleon.es		Sociedad Espanola de Endocrinologia y Nutricion						25300164				English	Endocrinol. Diabetes Nutricion	Article	Final		Scopus	2-s2.0-85201921297
Hettiarachchi J.; Verstraeten L.M.G.; Pacifico J.; Reijnierse E.M.; Meskers C.G.M.; Maier A.B.	Hettiarachchi, Jeewanadee (57226521769); Verstraeten, Laure M.G. (57222036940); Pacifico, Jacob (57213142792); Reijnierse, Esmee M. (56596723100); Meskers, Carel G.M. (6603600154); Maier, Andrea B. (55484896000)	57226521769; 57222036940; 57213142792; 56596723100; 6603600154; 55484896000	Body Weight and Composition Changes in Geriatric Rehabilitation Are Dependent on Sarcopenia and Malnutrition: RESORT	2024	Journal of the American Medical Directors Association	25	8	105030				0	10.1016/j.jamda.2024.105030	https://www.scopus.com/inward/record.uri?eid=2-s2.0-85195882374&doi=10.1016%2fj.jamda.2024.105030&partnerID=40&md5=343c0d04f4772e7a5fa331f88a302b21	Department of Medicine and Aged Care, @AgeMelbourne, The Royal Melbourne Hospital, The University of Melbourne, Victoria, Australia; Department of Human Movement Sciences, @AgeAmsterdam, Faculty of Behavioural and Movement Sciences, Amsterdam Movement Sciences, Vrije Universiteit, Amsterdam, Netherlands; Centre of Expertise Urban Vitality, Faculty of Sports and Nutrition, Amsterdam University of …	Hettiarachchi J., Department of Medicine and Aged Care, @AgeMelbourne, The Royal Melbourne Hospital, The University of Melbourne, Victoria, Australia; Verstraeten L.M.G., Department of Human Movement Sciences, @AgeAmsterdam, Faculty of Behavioural and Movement Sciences, Amsterdam Movement Sciences, Vrije Universiteit, Amsterdam, Netherlands; Pacifico J., Department of Medicine and Aged Care, @Age…	Objectives: Body weight and muscle mass loss following an acute hospitalization in older patients may be influenced by malnutrition and sarcopenia among other factors. This study aimed to assess the changes in body weight and composition from admission to discharge and the geriatric variables associated with the changes in geriatric rehabilitation inpatients. Design: RESORT is an observational, l…	Aged; body composition; body weight changes; malnutrition; rehabilitation; sarcopenia	Aged; Aged, 80 and over; Body Composition; Body Mass Index; Body Weight; Female; Geriatric Assessment; Humans; Longitudinal Studies; Male; Malnutrition; Sarcopenia; ADL disability; aged; Article; Australia; body composition; body mass; body weight change; cognitive defect; cohort analysis; controlled study; daily life activity; dynamometry; enteric feeding; female; geriatric rehabilitation; grip …			JAMAR, Sammons Preston	Sammons Preston	Danone Nutricia Research.A.B.M; University of Melbourne, UNIMELB; Danone Nutricia Research; Medical Research Future Fund; Melbourne Academic Centre for Health, (TKI-LSHM19069-H049); Top Sector Agri and Food, (LWV19287)	Funding text 1: This work was supported by an unrestricted grant of the University of Melbourne received by A.B.M. and the Medical Research Future Fund (MRFF) provided by the Melbourne Academic Centre for Health (MACH). This work is also part of a collaboration project co-funded by the PPP Allowance made available by Health\u223CHolland (grant number TKI-LSHM19069-H049), Top Sector Life Sciences …	Wojzischke J., van Wijngaarden J., van den Berg C., Et al., Nutritional status and functionality in geriatric rehabilitation patients: a systematic review and meta-analysis, Eur Geriatr Med, 11, pp. 195-207, (2020); Churilov I., Churilov L., MacIsaac R.J., Ekinci E.I., Systematic review and meta-analysis of prevalence of sarcopenia in post acute inpatient rehabilitation, Osteoporos Int, 29, pp. 8…	A.B. Maier; Department of Medicine and Aged Care, @Age, Department of Human Movement Sciences, Faculty of Behavioural and Movement Sciences, VU University Amsterdam, Amsterdam, Amsterdam Movement Sciences, van der Boechorststraat 7, 1081 BT, Netherlands; email: a.b.maier@vu.nl		Elsevier Inc.						15258610		JAMDC	38782039	English	J. Am. Med. Dir. Assoc.	Article	Final		Scopus	2-s2.0-85195882374
Li N.; Xue D.; Men K.; Li L.; Yang J.; Jiang H.; Meng Q.; Zhang S.	Li, Ning (57919597200); Xue, Dinglong (57558427800); Men, Kaiya (57558951800); Li, Lijun (57225064693); Yang, Jiaxin (59285310900); Jiang, Hao (57203353492); Meng, Qingwei (56596007200); Zhang, Shuai (58685716500)	57919597200; 57558427800; 57558951800; 57225064693; 59285310900; 57203353492; 56596007200; 58685716500	Influence of malnutrition according to the glim criteria on the chemotherapy toxicities in patients with advanced lung cancer	2024	Supportive Care in Cancer	32	6	358				0	10.1007/s00520-024-08556-6	https://www.scopus.com/inward/record.uri?eid=2-s2.0-85193352967&doi=10.1007%2fs00520-024-08556-6&partnerID=40&md5=587dd31e491a4440117cde129bddc8ea	Department of Medical Oncology, Harbin Medical University Cancer Hospital, Harbin, China	Li N., Department of Medical Oncology, Harbin Medical University Cancer Hospital, Harbin, China; Xue D., Department of Medical Oncology, Harbin Medical University Cancer Hospital, Harbin, China; Men K., Department of Medical Oncology, Harbin Medical University Cancer Hospital, Harbin, China; Li L., Department of Medical Oncology, Harbin Medical University Cancer Hospital, Harbin, China; Yang J., …	Background: Cancer-associated malnutrition is highly prevalent in advanced lung cancer, and 50% of global cancer-related deaths are attributed to cancer-associated malnutrition. Platinum-containing chemotherapy is the standard treatment for advanced lung cancer. Unfortunately, it can cause exacerbated toxicities, which can also have a negative impact on patient's prognosis and quality of life. Th…	Chemotherapy toxicity; GLIM criteria; Malnutrition; NSCLC	Adult; Aged; Aged, 80 and over; Antineoplastic Agents; Carcinoma, Non-Small-Cell Lung; Female; Humans; Lung Neoplasms; Male; Malnutrition; Middle Aged; Nutrition Assessment; Nutritional Status; Prevalence; Quality of Life; Retrospective Studies; albumin; antineoplastic metal complex; carboplatin; immune checkpoint inhibitor; paclitaxel; pemetrexed; serum albumin; antineoplastic agent; adult; adva…		carboplatin, 41575-94-4; paclitaxel, 33069-62-4; pemetrexed, 137281-23-3, 150399-23-8, 357166-30-4, 357166-29-1; serum albumin, 9048-46-8					Thai A.A., Et al., Lung cancer, The Lancet, 398, pp. 535-554, (2021); Kovarik M., Hronek M., Zadak Z., Clinically relevant determinants of body composition, function and nutritional status as mortality predictors in lung cancer patients, Lung Cancer, 84, 1, pp. 1-6, (2014); Kiss N.K., Krishnasamy M., Isenring E.A., The effect of nutrition intervention in lung cancer patients undergoing chemothera…	Q. Meng; Department of Medical Oncology, Harbin Medical University Cancer Hospital, Harbin, China; email: mengqw@hrbmu.edu.cn; S. Zhang; Department of Medical Oncology, Harbin Medical University Cancer Hospital, Harbin, China; email: zshuai@hrbmu.edu.cn		Springer Science and Business Media Deutschland GmbH						09414355		SCCAE	38750262	English	Supportive Care Cancer	Article	Final		Scopus	2-s2.0-85193352967
Wink C.; Lin K.; Dolan B.E.; Osann K.; Habib A.A.; Wilder-Smith P.	Wink, Cherie (56194885000); Lin, Kairong (57215386574); Dolan, Benjamin E. (56083272100); Osann, Kathryn (7003583335); Habib, Ali A. (57196703075); Wilder-Smith, Petra (35549067700)	56194885000; 57215386574; 56083272100; 7003583335; 57196703075; 35549067700	Evaluating the Ergonomic Performance of a Novel Periodontal Curette with Adaptive Handle Design	2024	Hygiene	4	2		164	177	13	0	10.3390/hygiene4020013	https://www.scopus.com/inward/record.uri?eid=2-s2.0-85210579167&doi=10.3390%2fhygiene4020013&partnerID=40&md5=5df35ac595b38e3d7c495b79f2dd7ee3	Beckman Laser Institute, University of California Irvine, Irvine, 92612, CA, United States; Henry Samueli School of Engineering, University of California Irvine, Irvine, 92617, CA, United States; School of Medicine, University of California Irvine, Irvine, 92612, CA, United States; Department of Neurology, University of California Irvine, Orange, 92868, CA, United States	Wink C., Beckman Laser Institute, University of California Irvine, Irvine, 92612, CA, United States; Lin K., Beckman Laser Institute, University of California Irvine, Irvine, 92612, CA, United States; Dolan B.E., Henry Samueli School of Engineering, University of California Irvine, Irvine, 92617, CA, United States; Osann K., School of Medicine, University of California Irvine, Irvine, 92612, CA, …	(1) Background: Periodontal instrumentation with dental curettes is associated with discomfort, fatigue, and musculoskeletal diseases. The goal of this study was to compare comfort, fatigue, and muscle work using three different curettes. (2) Methods: Eight hygienists each scaled three typodonts using the three different curettes. Curette A was a prototype with a novel adaptive design, Curette B …	adaptive curette; dental prophylaxis; electromyography; ergonomics; fatigue; musculoskeletal; silicone handle								McCall J.O., The Historical Background of Periodontology. The Evolution of the Scaler and Its Influence on the Development of Periodontia, J. Periodontol, 10, pp. 69-81, (1939); Sabatini S., Maiorani C., Bassignani J., Cotellessa S., Di Trani G., Fulgenzi E., Iacono R., Mercogliano I., Butera A., Effectiveness of Ultrasonic and Manual Instrumentation in Nonsurgical Periodontal Therapy: Are Additi…	P. Wilder-Smith; Beckman Laser Institute, University of California Irvine, Irvine, 92612, United States; email: pwsmith@uci.edu		Multidisciplinary Digital Publishing Institute (MDPI)						2673947X				English	Hygiene	Article	Final	All Open Access; Gold Open Access	Scopus	2-s2.0-85210579167
Jiménez-Sánchez A.; Soriano-Redondo M.E.; Roque-Cuéllar M.D.C.; García-Rey S.; Valladares-Ayerbes M.; Pereira-Cunill J.L.; García-Luna P.P.	Jiménez-Sánchez, Andrés (57558843000); Soriano-Redondo, María Elisa (59256574500); Roque-Cuéllar, María del Carmen (50462315200); García-Rey, Silvia (52263460100); Valladares-Ayerbes, Manuel (6508292653); Pereira-Cunill, José Luis (6602383189); García-Luna, Pedro Pablo (7006828080)	57558843000; 59256574500; 50462315200; 52263460100; 6508292653; 6602383189; 7006828080	Muscle Biomarkers in Colorectal Cancer Outpatients: Agreement Between Computed Tomography, Bioelectrical Impedance Analysis, and Nutritional Ultrasound	2024	Nutrients	16	24	4312				0	10.3390/nu16244312	https://www.scopus.com/inward/record.uri?eid=2-s2.0-85213418808&doi=10.3390%2fnu16244312&partnerID=40&md5=d2a56dd7d14f749a36b30f4e6ea85819	Unidad de Gestión Clínica de Endocrinología y Nutrición, Instituto de Biomedicina de Sevilla, IBiS/Hospital Universitario Virgen del Rocío/CSIC, Universidad de Sevilla, Avda. Manuel Siurot s/n, Seville, 41013, Spain; Unidad de Gestión Clínica de Radiodiagnóstico, Hospital Universitario Virgen del Rocío, Avda. Manuel Siurot s/n, Seville, 41013, Spain; Unidad de Gestión Clínica de Oncología Médica,…	Jiménez-Sánchez A., Unidad de Gestión Clínica de Endocrinología y Nutrición, Instituto de Biomedicina de Sevilla, IBiS/Hospital Universitario Virgen del Rocío/CSIC, Universidad de Sevilla, Avda. Manuel Siurot s/n, Seville, 41013, Spain; Soriano-Redondo M.E., Unidad de Gestión Clínica de Radiodiagnóstico, Hospital Universitario Virgen del Rocío, Avda. Manuel Siurot s/n, Seville, 41013, Spain; Roqu…	Background: Muscle quality and mass in cancer patients have prognostic and diagnostic importance. Objectives: The objectives are to analyze agreement between gold-standard and bedside techniques for morphofunctional assessment. Methods: This cross-sectional study included 156 consecutive colorectal cancer outpatients that underwent computed tomography (CT) scanning at lumbar level 3 (L3), whole-b…	bioelectrical impedance analysis; colorectal cancer; computed tomography; GLIM; muscle mass; nutritional ultrasound<sup>®</sup>; obesity; sarcopenia; validation study	Aged; Anthropometry; Biomarkers; Body Composition; Colorectal Neoplasms; Cross-Sectional Studies; Electric Impedance; Female; Hand Strength; Humans; Male; Malnutrition; Middle Aged; Muscle, Skeletal; Muscular Atrophy; Nutrition Assessment; Nutritional Status; Outpatients; Sarcopenia; Tomography, X-Ray Computed; Ultrasonography; biological marker; adult; age; aged; anthropometry; Article; bioelect…		Biomarkers,	Aquilion, Toshiba, Japan; JAMAR Plus, performance health sammons preston, United States; Revolution EVO, General Electric, United States	General Electric, United States; Toshiba, Japan; performance health sammons preston, United States			Shachar S.S., Williams G.R., Muss H.B., Nishijima T.F., Prognostic Value of Sarcopenia in Adults with Solid Tumours: A Meta-Analysis and Systematic Review, Eur. J. Cancer, 57, pp. 58-67, (2016); Shen W., Punyanitya M., Wang Z., Gallagher D., St.-Onge M.-P., Albu J., Heymsfield S.B., Heshka S., Total Body Skeletal Muscle and Adipose Tissue Volumes: Estimation from a Single Abdominal Cross-Sectiona…	A. Jiménez-Sánchez; Unidad de Gestión Clínica de Endocrinología y Nutrición, Instituto de Biomedicina de Sevilla, IBiS/Hospital Universitario Virgen del Rocío/CSIC, Universidad de Sevilla, Seville, Avda. Manuel Siurot s/n, 41013, Spain; email: andres.jimenez.sanchez.sspa@juntadeandalucia.es		Multidisciplinary Digital Publishing Institute (MDPI)						20726643			39770933	English	Nutrients	Article	Final		Scopus	2-s2.0-85213418808
Kakehi S.; Wakabayashi H.; Nagai T.; Nishioka S.; Isono E.; Otsuka Y.; Ninomiya J.; Momosaki R.	Kakehi, Shingo (57222999967); Wakabayashi, Hidetaka (56050103400); Nagai, Takako (57212092349); Nishioka, Shinta (57532998400); Isono, Eri (58672001300); Otsuka, Yukiko (59221916400); Ninomiya, Junki (58673115200); Momosaki, Ryo (36158608800)	57222999967; 56050103400; 57212092349; 57532998400; 58672001300; 59221916400; 58673115200; 36158608800	The Prevalence and Prognosis of Cachexia in Patients with Non-Sarcopenic Dysphagia: A Retrospective Cohort Study	2024	Nutrients	16	17	2917				0	10.3390/nu16172917	https://www.scopus.com/inward/record.uri?eid=2-s2.0-85203652931&doi=10.3390%2fnu16172917&partnerID=40&md5=f2df105b664f0168fab490d65910e5c6	Department of Rehabilitation Medicine, Tokyo Women’s Medical University Hospital, Tokyo, 162-8666, Japan; Department of Clinical Nutrition and Food Service, Nagasaki Rehabilitation Hospital, Nagasaki, 850-0854, Japan; Department of Nursing, Tokyo Women’s Medical University Hospital, Tokyo, 162-8666, Japan; Department of Rehabilitation Medicine, Mie University Graduate School of Medicine, Tsu, 514…	Kakehi S., Department of Rehabilitation Medicine, Tokyo Women’s Medical University Hospital, Tokyo, 162-8666, Japan; Wakabayashi H., Department of Rehabilitation Medicine, Tokyo Women’s Medical University Hospital, Tokyo, 162-8666, Japan; Nagai T., Department of Rehabilitation Medicine, Tokyo Women’s Medical University Hospital, Tokyo, 162-8666, Japan; Nishioka S., Department of Clinical Nutritio…	The purpose of this study was to assess the prevalence and prognosis of cachexia in patients with non-sarcopenic dysphagia. A retrospective cohort study was conducted using the Japanese sarcopenic dysphagia database. Cachexia was diagnosed using the Asian Working Group for Cachexia criteria, sarcopenia using the Asian Working Group for Sarcopenia 2019 criteria, and malnutrition using the Global L…	aged; cachexia; deglutition disorders; nutrition; rehabilitation; sarcopenia						Japan Society for the Promotion of Science, JSPS, (19H03979)	This work was supported by JSPS KAKENHI (19H03979).	Rech R.S., de Goulart B.N.G., Dos Santos K.W., Marcolino M.A.Z., Hilgert J.B., Frequency and associated factors for swallowing impairment in community-dwelling older persons: A systematic review and meta-analysis, Aging Clin. Exp. Res, 34, pp. 2945-2961, (2022); Rajati F., Ahmadi N., Naghibzadeh Z.A., Kazeminia M., The global prevalence of oropharyngeal dysphagia in different populations: A syste…	H. Wakabayashi; Department of Rehabilitation Medicine, Tokyo Women’s Medical University Hospital, Tokyo, 162-8666, Japan; email: wakabayashi.hidetaka@twmu.ac.jp		Multidisciplinary Digital Publishing Institute (MDPI)						20726643				English	Nutrients	Article	Final	All Open Access; Gold Open Access; Green Open Access	Scopus	2-s2.0-85203652931
Qiu W.; Wang Y.	Qiu, Wei (59296351000); Wang, Yilin (58220526000)	59296351000; 58220526000	GLIM criteria-based identification of severe malnutrition and its relationship with the risk of mortality among older Chinese adults with arthritis or rheumatism	2024	Journal of Health, Population and Nutrition	43	1	131				0	10.1186/s41043-024-00623-2	https://www.scopus.com/inward/record.uri?eid=2-s2.0-85201976472&doi=10.1186%2fs41043-024-00623-2&partnerID=40&md5=ce3d13e842ad014fc5ea25230021ef24	The Affiliated Chaohu Hospital of Anhui Medical University, Hefei, China; The Zigong Affiliated Hospital of Southwest Medical University, Zigong Mental Health Center, Zigong, China	Qiu W., The Affiliated Chaohu Hospital of Anhui Medical University, Hefei, China; Wang Y., The Zigong Affiliated Hospital of Southwest Medical University, Zigong Mental Health Center, Zigong, China	Background: Malnutrition is a well-known risk factor for mortality among older adults. Arthritis and rheumatism are characterized by chronic inflammation and are also related to malnutrition as diagnosed using the Global Leadership Initiative on Malnutrition (GLIM) criteria. This study was thus developed to examine the associations linking malnutrition and all-cause death among older adults in Ch…		Aged; Aged, 80 and over; Arthritis; Body Mass Index; Cause of Death; China; East Asian People; Female; Humans; Longitudinal Studies; Male; Malnutrition; Middle Aged; Rheumatic Diseases; Risk Factors; Severity of Illness Index; aged; arthritis; body mass; cause of death; China; complication; diagnosis; East Asian; epidemiology; female; human; longitudinal study; male; malnutrition; middle aged; mo…							Dent E., Wright O.R.L., Woo J., Hoogendijk E.O., Malnutrition in older adults, Lancet, 401, pp. 951-966, (2023); Leij-Halfwerk S., Verwijs M.H., van Houdt S., Et al., Prevalence of protein-energy malnutrition risk in European older adults in community, residential and hospital settings, according to 22 malnutrition screening tools validated for use in adults ≥65 years: a systematic review and met…	Y. Wang; The Zigong Affiliated Hospital of Southwest Medical University, Zigong Mental Health Center, Zigong, China; email: wangyilinzg0321@163.com		BioMed Central Ltd						16060997		JHPNA	39182139	English	J. Health Popul. Nutr.	Article	Final	All Open Access; Gold Open Access; Green Open Access	Scopus	2-s2.0-85201976472
Nishioka S.; Kawano M.; Nishioka E.; Okazaki A.; Takagi M.; Matsushita T.; Tanaka Y.; Taketani Y.; Onizuka S.	Nishioka, Shinta (57532998400); Kawano, Marina (58691709300); Nishioka, Emi (56925075500); Okazaki, Amika (59333727900); Takagi, Manato (59334134600); Matsushita, Tatsuya (57211924131); Tanaka, Yuka (59334395800); Taketani, Yutaka (7102844853); Onizuka, Shinya (57224862291)	57532998400; 58691709300; 56925075500; 59333727900; 59334134600; 57211924131; 59334395800; 7102844853; 57224862291	Concurrent and predictive validity of the Global Leadership Initiative on Malnutrition criteria for adult patients in convalescent rehabilitation wards	2024	Clinical Nutrition ESPEN	64			57	65	8	0	10.1016/j.clnesp.2024.09.005	https://www.scopus.com/inward/record.uri?eid=2-s2.0-85204374253&doi=10.1016%2fj.clnesp.2024.09.005&partnerID=40&md5=5b7443a3171953fa4a3d63f5fa49a876	Department of Clinical Nutrition and Food Services, Nagasaki Rehabilitation Hospital, 4-11, Ginyamachi, Nagasaki City, 850-0854, Nagasaki, Japan; Department of Clinical Nutrition and Food Management, Institute of Biomedical Sciences, Tokushima University Graduate School, 3-18-15, Kuramoto-cho, 770-8503, Tokushima, Japan; Department of Clinical Services, Nagasaki Rehabilitation Hospital, 4-11, Gin…	Nishioka S., Department of Clinical Nutrition and Food Services, Nagasaki Rehabilitation Hospital, 4-11, Ginyamachi, Nagasaki City, 850-0854, Nagasaki, Japan, Department of Clinical Nutrition and Food Management, Institute of Biomedical Sciences, Tokushima University Graduate School, 3-18-15, Kuramoto-cho, 770-8503, Tokushima, Japan; Kawano M., Department of Clinical Services, Nagasaki Rehabilita…	Background & aims: The Global Leadership Initiative on Malnutrition (GLIM) criteria has been recognised as major diagnostic criteria for malnutrition in adults worldwide; however, its validity in rehabilitation settings remains unclear. This study investigated the concurrent and predictive validity of the GLIM criteria for adult patients in convalescent rehabilitation wards. Methods: This retrosp…	Global Leadership Initiative on Malnutrition criteria; Malnutrition; Rehabilitation; Validity	Adult; Aged; Female; Humans; Leadership; Male; Malnutrition; Middle Aged; Nutrition Assessment; Nutritional Status; Predictive Value of Tests; Reproducibility of Results; Retrospective Studies; Sensitivity and Specificity; nutrition supplement; adult; aged; Article; assessment of humans; bioelectrical impedance analysis; body composition; body mass; brain hemorrhage; brain infarction; caloric int…			Stata version 17 software, StataCorp, United States	StataCorp, United States	Nagasaki Rehabilitation Hospital; Japan Society for the Promotion of Science, JSPS, (22K17827); Japan Society for the Promotion of Science, JSPS	This study was funded by Nagasaki Rehabilitation Hospital and the Japan Society for the Promotion of Science , Grant-in-Aid for Early-Career Scientists (KAKENHI) No. 22K17827 . The funding bodies had no role in the entire process of this study.	Wojzischke J., van Wijngaarden J., van den Berg C., Cetinyurek-Yavuz A., Diekmann R., Luiking Y., Et al., Nutritional status and functionality in geriatric rehabilitation patients: a systematic review and meta-analysis, Eur Geriatr Med, 11, 2, pp. 195-207, (2020); Sanchez-Rodriguez D., Marco E., Annweiler C., Ronquillo-Moreno N., Tortosa A., Vazquez-Ibar O., Et al., Malnutrition in postacute geri…	S. Nishioka; Departmen, t of Clinical Nutrition and Food Services, Nagasaki Rehabilitation Hospital, Nagasaki City, 4-11, Ginyamachi, 850-0854, Japan; email: shintacks@yahoo.co.jp		Elsevier Ltd						24054577			39270933	English	Clin. Nutr. ESPEN	Article	Final		Scopus	2-s2.0-85204374253
Yuan Z.; Jiang C.; Lao G.; Zhang Y.; Wang C.; Zhu Y.; Chen C.; Ran J.; Wang C.; Zhu P.	Yuan, Zhimin (55772090400); Jiang, Chunjie (57205222539); Lao, Guojuan (35740923600); Zhang, Yan (58998156000); Wang, Chunying (58998156100); Zhu, Yingying (56681486800); Chen, Chaogang (36055985500); Ran, Jianmin (7005106882); Wang, Chengzhi (57189370210); Zhu, Ping (57194157067)	55772090400; 57205222539; 35740923600; 58998156000; 58998156100; 56681486800; 36055985500; 7005106882; 57189370210; 57194157067	Effectiveness of Global Leadership Initiative on Malnutrition and Subjective Global Assessment for diagnosing malnutrition and predicting wound healing in patients with diabetic foot ulcers	2024	British Journal of Nutrition	132	1		21	30	9	0	10.1017/S0007114524000874	https://www.scopus.com/inward/record.uri?eid=2-s2.0-85191062257&doi=10.1017%2fS0007114524000874&partnerID=40&md5=25ba69cc3560c271efd56f627d0b8375	Department of Clinical Nutrition, Sun Yat-sen Memorial Hospital, Sun Yat-sen University, Guangzhou, China; Department of Endocrinology and Metabolism, Guangzhou Red Cross Hospital, Jinan University, Guangzhou, China; Department of Endocrinology and Metabolism, Sun Yat-sen Memorial Hospital, Sun Yat-sen University, Guangzhou, China; Department of Endocrinology and Metabolism, Shenshan Medical Cent…	Yuan Z., Department of Clinical Nutrition, Sun Yat-sen Memorial Hospital, Sun Yat-sen University, Guangzhou, China; Jiang C., Department of Endocrinology and Metabolism, Guangzhou Red Cross Hospital, Jinan University, Guangzhou, China; Lao G., Department of Endocrinology and Metabolism, Sun Yat-sen Memorial Hospital, Sun Yat-sen University, Guangzhou, China; Zhang Y., Department of Endocrinology …	Malnutrition significantly hampers wound healing processes. This study aimed to compare the effectiveness of the Global Leadership Initiative on Malnutrition (GLIM) and Subjective Global Assessment (SGA) in diagnosing malnutrition and predicting wound healing in patients with diabetic foot ulcers (DFU). GLIM criteria were evaluated for sensitivity (SE), specificity (SP), positive predictive value…	Diabetes; Global Leadership Initiative on Malnutrition; Nutritional assessment; Subjective Global Assessment; Wound healing	Aged; Diabetic Foot; Female; Humans; Male; Malnutrition; Middle Aged; Nutrition Assessment; Nutritional Status; Predictive Value of Tests; Retrospective Studies; Wound Healing; albumin; C reactive protein; creatinine; hemoglobin A1c; high density lipoprotein cholesterol; low density lipoprotein cholesterol; procalcitonin; aged; albuminuria; Article; body mass; cohort analysis; controlled study; d…		C reactive protein, 9007-41-4; creatinine, 19230-81-0, 60-27-5; hemoglobin A1c, 62572-11-6; procalcitonin, 56645-65-9	SPSS version 24.0 software				Xu Z., Ran X., Diabetic foot care in China: Challenges and strategy, Lancet Diabetes Endocrinol, 4, pp. 297-298, (2016); Singh N., Armstrong D.G., Lipsky B.A., Preventing foot ulcers in patients with diabetes, JAMA, 293, pp. 217-228, (2005); Gazzaruso C., Gallotti P., Pujia A., Et al., Predictors of healing, ulcer recurrence and persistence, amputation and mortality in type 2 diabetic patients wi…	P. Zhu; Department of Endocrinology and Metabolism, Guangzhou Red Cross Hospital, Jinan University, Guangzhou, China; email: pingzhu@ext.jnu.edu.cn		Cambridge University Press						00071145		BJNUA	38634368	English	Br. J. Nutr.	Article	Final		Scopus	2-s2.0-85191062257
Soria-Utrilla V.; Sánchez-Torralvo F.J.; Palmas-Candia F.X.; Fernández-Jiménez R.; Mucarzel-Suarez-Arana F.; Guirado-Peláez P.; Olveira G.; García-Almeida J.M.; Burgos-Peláez R.	Soria-Utrilla, Virginia (57226825047); Sánchez-Torralvo, Francisco José (57200634286); Palmas-Candia, Fiorella Ximena (57194164384); Fernández-Jiménez, Rocío (57653591400); Mucarzel-Suarez-Arana, Fernanda (59009619600); Guirado-Peláez, Patricia (58099571200); Olveira, Gabriel (57201323688); García-Almeida, José Manuel (6508225563); Burgos-Peláez, Rosa (7004843821)	57226825047; 57200634286; 57194164384; 57653591400; 59009619600; 58099571200; 57201323688; 6508225563; 7004843821	AI-Assisted Body Composition Assessment Using CT Imaging in Colorectal Cancer Patients: Predictive Capacity for Sarcopenia and Malnutrition Diagnosis	2024	Nutrients	16	12					3	10.3390/nu16121869	https://www.scopus.com/inward/record.uri?eid=2-s2.0-85197141396&doi=10.3390%2fnu16121869&partnerID=40&md5=af6d6abb518e6c26006bdfdc49a202bc	Unidad de Gestión Clínica de Endocrinología y Nutrición, Hospital Regional Universitario de Málaga, 29007 Malaga, Spain; Unidad de Gestión Clínica de Endocrinología y Nutrición, Hospital Universitario Virgen de la Victoria de Málaga, Malaga, 29010, Spain; Department of Medicine and Dermatology, University of Málaga, Malaga, 29016, Spain; Instituto de Investigación Biomédica de Málaga (IBIMA), Mal…	Soria-Utrilla V., Unidad de Gestión Clínica de Endocrinología y Nutrición, Hospital Regional Universitario de Málaga, 29007 Malaga, Spain, Unidad de Gestión Clínica de Endocrinología y Nutrición, Hospital Universitario Virgen de la Victoria de Málaga, Malaga, 29010, Spain, Department of Medicine and Dermatology, University of Málaga, Malaga, 29016, Spain; Sánchez-Torralvo F.J., Unidad de Gestión …	(1) Background: The assessment of muscle mass is crucial in the nutritional evaluation of patients with colorectal cancer (CRC), as decreased muscle mass is linked to increased complications and poorer prognosis. This study aims to evaluate the utility of AI-assisted L3 CT for assessing body composition and determining low muscle mass using both the Global Leadership Initiative on Malnutrition (G…	body composition; cancer patients; colorectal cancer; CT imaging; cutoff points; EWGSOP2 criteria; GLIM criteria; malnutrition; sarcopenia	Aged; Aged, 80 and over; Body Composition; Colorectal Neoplasms; Electric Impedance; Female; Hand Strength; Humans; Male; Malnutrition; Middle Aged; Muscle, Skeletal; Nutrition Assessment; Predictive Value of Tests; Retrospective Studies; Sarcopenia; Tomography, X-Ray Computed; aged; body composition; colorectal tumor; complication; diagnosis; diagnostic imaging; female; hand strength; human; imp…																20726643			38931224	English	Nutrients	Article	Final	All Open Access; Gold Open Access	Scopus	2-s2.0-85197141396
Luo X.; Cai B.; Jin W.	Luo, Xi (58107256200); Cai, Bin (57226489901); Jin, Weiwei (58107429500)	58107256200; 57226489901; 58107429500	A modified GLIM criteria-based nomogram for the survival prediction of gastric cancer patients undergoing surgical resection	2024	BMC Gastroenterology	24	1	307				0	10.1186/s12876-024-03395-5	https://www.scopus.com/inward/record.uri?eid=2-s2.0-85203429018&doi=10.1186%2fs12876-024-03395-5&partnerID=40&md5=d5c3b082db57f1d60e8871a39b024cc5	Department of Clinical Nutrition, Tongde Hospital of Zhejiang Province, Hangzhou, 310012, China; Sir Run Run Shaw Hospital, Zhejiang University School of Medicine, Hangzhou, 310016, China; Shaoxing People’s Hospital, Shaoxing, 312000, China	Luo X., Department of Clinical Nutrition, Tongde Hospital of Zhejiang Province, Hangzhou, 310012, China; Cai B., Sir Run Run Shaw Hospital, Zhejiang University School of Medicine, Hangzhou, 310016, China, Shaoxing People’s Hospital, Shaoxing, 312000, China; Jin W., Department of Clinical Nutrition, Tongde Hospital of Zhejiang Province, Hangzhou, 310012, China	Background: This study aimed to develop a comprehensive model based on five GLIM variables to predict the individual survival and provide more appropriate patient counseling. Methods: This retrospective cohort study included 301 gastric cancer (GC) patients undergoing radical resection. C-reactive protein (CRP) as an inflammatory marker was included in GLIM criteria and a nomogram for predicting …	C-reactive protein; Gastric cancer; GLIM; Malnutrition; Overall survival; Prediction	Adult; Aged; C-Reactive Protein; Female; Gastrectomy; Humans; Male; Middle Aged; Nomograms; Prognosis; Retrospective Studies; Sensitivity and Specificity; Stomach Neoplasms; Survival Analysis; albumin; C reactive protein; C reactive protein; adult; aged; Article; body mass; body weight loss; cancer staging; cancer surgery; cancer survival; chronic disease; cohort analysis; controlled study; diagn…		C reactive protein, 9007-41-4; C-Reactive Protein,			Medical Science and Technology Project of Zhejiang Province, (2023KY360); Medical Science and Technology Project of Zhejiang Province; Chinese Medicine Research Program of Zhejiang Province, (2024ZL 349); Chinese Medicine Research Program of Zhejiang Province; Zhejiang Nutrition Society, (ZN-YCHP-2023-005)	This research supported by Medical Science and Technology Project of Zhejiang Province (Grant No.2023KY360), Chinese Medicine Research Program of Zhejiang Province (Grant No.2024ZL 349) and Research Fund Project of Zhejiang Nutrition Society (Grant No. ZN-YCHP-2023-005).	Petryszyn P., Chapelle N., Matysiak-Budnik T., Gastric Cancer: where are we heading?, Dig Dis (Basel Switzerland), 38, pp. 280-285, (2020); Arnold M., Park J.Y., Camargo M.C., Lunet N., Forman D., Soerjomataram I., Is gastric cancer becoming a rare disease? A global assessment of predicted incidence trends to 2035, Gut, 69, pp. 823-829, (2020); Health Commission Of The People's Republic Of China …	X. Luo; Department of Clinical Nutrition, Tongde Hospital of Zhejiang Province, Hangzhou, 310012, China; email: luoxi0571@sina.com; B. Cai; Sir Run Run Shaw Hospital, Zhejiang University School of Medicine, Hangzhou, 310016, China; email: caibin@zju.edu.cn		BioMed Central Ltd						1471230X		BGMAB	39261751	English	BMC Gastroenterol.	Article	Final	All Open Access; Gold Open Access	Scopus	2-s2.0-85203429018
Yamaguchi M.; Sugiyama H.; Asai A.; Kitamura F.; Nobata H.; Kinashi H.; Katsuno T.; Banno S.; Ito Y.; Imaizumi T.; Ando M.; Kubo Y.; Keisuke M.; Ishida Y.; Mori N.; Ishimoto T.	Yamaguchi, Makoto (56002216100); Sugiyama, Hirokazu (57220894135); Asai, Akimasa (57216471732); Kitamura, Fumiya (57221645583); Nobata, Hironobu (47461466000); Kinashi, Hiroshi (54896237600); Katsuno, Takayuki (54389258500); Banno, Shogo (55169342600); Ito, Yasuhiko (56529924300); Imaizumi, Takahiro (57189388270); Ando, Masahiko (35309269900); Kubo, Yoko (57210746325); Keisuke, Maeda (57216726274…	56002216100; 57220894135; 57216471732; 57221645583; 47461466000; 54896237600; 54389258500; 55169342600; 56529924300; 57189388270; 35309269900; 57210746325; 57216726274; 57205607113; 57204357831; 41861830400	Clinical Impact of Malnutrition According to the Global Leadership Initiative on Malnutrition Criteria Combined With Kidney Dysfunction to Determine Mortality in Inpatients	2024	Journal of Renal Nutrition	34	5		418	426	8	1	10.1053/j.jrn.2024.03.010	https://www.scopus.com/inward/record.uri?eid=2-s2.0-85192318928&doi=10.1053%2fj.jrn.2024.03.010&partnerID=40&md5=8810cf69590570f44d2d178258d4bb54	Department of Nephrology and Rheumatology, Aichi Medical University, Aichi, Nagakute, Japan; Department of Nephrology and Rheumatology, Aichi Medical Center, Aichi, Okazaki, Japan; Data Coordinating Center, Department of Advanced Medicine, Nagoya University Hospital, Aichi, Nagoya, Japan; Department of Preventive Medicine, Nagoya University Graduate School of Medicine, Aichi, Nagoya, Japan; Depar…	Yamaguchi M., Department of Nephrology and Rheumatology, Aichi Medical University, Aichi, Nagakute, Japan; Sugiyama H., Department of Nephrology and Rheumatology, Aichi Medical University, Aichi, Nagakute, Japan; Asai A., Department of Nephrology and Rheumatology, Aichi Medical University, Aichi, Nagakute, Japan; Kitamura F., Department of Nephrology and Rheumatology, Aichi Medical University, Ai…	Objective: The clinical impact of malnutrition based on the Global Leadership Initiative on Malnutrition (GLIM) criteria in patients with kidney dysfunction remains poorly understood. This study investigated the usefulness of GLIM criteria for malnutrition in predicting mortality in patients with kidney dysfunction and different clinical renal states, including no kidney disease (NKD), acute kidn…	Global Leadership Initiative on Malnutrition; Kidney dysfunction; Malnutrition; Mortality	Acute Kidney Injury; Aged; Aged, 80 and over; Cohort Studies; Female; Glomerular Filtration Rate; Humans; Inpatients; Male; Malnutrition; Middle Aged; Nutritional Status; Proportional Hazards Models; Renal Insufficiency, Chronic; Retrospective Studies; acute kidney failure; aged; chronic kidney failure; cohort analysis; complication; female; glomerulus filtration rate; hospital patient; human; ma…							Rondel A.L.M.A., Langius J.A.E., de van der Schueren M.A.E., Kruizenga H.M., The new ESPEN diagnostic criteria for malnutrition predict overall survival in hospitalised patients, Clin Nutr, 37, pp. 163-168, (2018); Kruizenga H., van Keeken S., Weijs P., Et al., Undernutrition screening survey in 564,063 patients: patients with a positive undernutrition screening score stay in hospital 1.4 d longe…	T. Ishimoto; Department of Nephrology and Rheumatology, Aichi Medical University, Nagakute, 1-1 Karimata, Yazako, Aichi, 480-1195, Japan; email: ishimoto.takuji.352@mail.aichi-med-u.ac.jp		W.B. Saunders						10512276			38621434	English	J. Renal Nutr.	Article	Final		Scopus	2-s2.0-85192318928
Wobith M.; Lurz M.; Weimann A.	Wobith, Maria (57188740724); Lurz, Markus (56480807000); Weimann, Arved (7006779299)	57188740724; 56480807000; 7006779299	Malnutrition Screening with Nutritional Risk Screening 2002 prior to Assessment as Part of GLIM Criteria in Patients Undergoing Major Abdominal Surgery for Gastrointestinal Cancer	2024	Annals of Nutrition and Metabolism	80	5		268	275	7	3	10.1159/000538338	https://www.scopus.com/inward/record.uri?eid=2-s2.0-85196765191&doi=10.1159%2f000538338&partnerID=40&md5=07476e427fb06668efa8ac4640872a95	Department for General, Visceral, and Oncological Surgery, Klinikum St. Georg, Leipzig, Germany; Department for Radiology, Klinikum St. Georg, Leipzig, Germany	Wobith M., Department for General, Visceral, and Oncological Surgery, Klinikum St. Georg, Leipzig, Germany; Lurz M., Department for Radiology, Klinikum St. Georg, Leipzig, Germany; Weimann A., Department for General, Visceral, and Oncological Surgery, Klinikum St. Georg, Leipzig, Germany	Introduction: For diagnosing malnutrition as an important modifiable risk factor in surgical cancer patients, GLIM criteria offer a standardised diagnostic pathway. Before assessing malnutrition, it is suggested to screen for malnutrition with an implemented screening tool, i.e., the NRS-2002. Validated data regarding the applied screening tool and its relevance for predicting outcome parameters …	GLIM criteria; Major abdominal surgery; Malnutrition; Malnutrition risk screening	Abdomen; Aged; Female; Gastrointestinal Neoplasms; Humans; Length of Stay; Male; Malnutrition; Mass Screening; Middle Aged; Muscle, Skeletal; Nutrition Assessment; Nutritional Status; Postoperative Complications; Retrospective Studies; Risk Assessment; Risk Factors; Tomography, X-Ray Computed; abdominal surgery; adult; aged; Article; body composition; clinical outcome; colectomy; computer assiste…			ImageJ, National Institute of Health; Statistical Package for Social Sciences version 25	National Institute of Health			Arends J., Bachmann P., Baracos V., Barthelemy N., Bertz H., Bozzetti F., Et al., ESPEN guidelines on nutrition in cancer patients, Clin Nutr, 36, 1, pp. 11-48, (2017); Weimann A., Braga M., Carli F., Higashiguchi T., Hubner M., Klek S., Et al., ESPEN practical guideline: clinical nutrition in surgery, Clin Nutr, 40, 7, pp. 4745-4761, (2021); Gustafsson U.O., Scott M.J., Hubner M., Nygren J., Dem…	M. Wobith; Department for General, Visceral, and Oncological Surgery, Klinikum St. Georg, Leipzig, Germany; email: maria.wobith@sanktgeorg.de		S. Karger AG						02506807		ANUMD	38583432	English	Ann. Nutr. Metab.	Article	Final		Scopus	2-s2.0-85196765191
Wang F.; Xiao J.; Wang Q.; Zhen H.; Liu Z.; Yu K.	Wang, Fang (56651333400); Xiao, Jianing (59337283300); Wang, Qiong (58718927200); Zhen, Hongnan (57210056286); Liu, Zhikai (55857450900); Yu, Kang (24777417200)	56651333400; 59337283300; 58718927200; 57210056286; 55857450900; 24777417200	Identifying low muscle mass and monitoring body composition changes in newly diagnosed cancer patients: Agreement between multifrequency bioelectrical impedance analysis and computed tomography	2024	Nutrition	128		112526				0	10.1016/j.nut.2024.112526	https://www.scopus.com/inward/record.uri?eid=2-s2.0-85204606089&doi=10.1016%2fj.nut.2024.112526&partnerID=40&md5=b3c5c2ef884fa4b382419b1c42df74fb	Department of Clinical Nutrition, Peking Union Medical College Hospital, Beijing, China; Department of Radiotherapy, Peking Union Medical College Hospital, Beijing, China	Wang F., Department of Clinical Nutrition, Peking Union Medical College Hospital, Beijing, China; Xiao J., Department of Radiotherapy, Peking Union Medical College Hospital, Beijing, China; Wang Q., Department of Clinical Nutrition, Peking Union Medical College Hospital, Beijing, China; Zhen H., Department of Radiotherapy, Peking Union Medical College Hospital, Beijing, China; Liu Z., Department …	Objectives: Low muscle mass (MM) is significant in cancer patients, and computed tomography (CT) is considered the reference standard for MM assessment. We investigated the consistency of CT and multifrequency bioelectrical impedance analysis (mBIA) in detecting body composition at baseline and during anticancer treatment and the relationship between MM and malnutrition as well as complications i…	Calf circumference; Computed tomography; GLIM; Multifrequency bioelectrical impedance analysis; Muscle mass; NRS-2002; Visceral fat mass	Adult; Aged; Body Composition; Chemoradiotherapy; Electric Impedance; Female; Humans; Lung Neoplasms; Male; Malnutrition; Middle Aged; Muscle, Skeletal; Nutritional Status; Sarcopenia; Tomography, X-Ray Computed; Uterine Cervical Neoplasms; adult; adverse event; aged; area under the curve; Article; bioelectrical impedance analysis; body composition; cancer patient; chemoradiotherapy; computer ass…					National High Level Hospital Clinical Research Funding, (2022-PUMCH-B-055)	this research was funded by the National High Level Hospital Clinical Research Funding (No. 2022-PUMCH-B-055 ).	Rier H.N., Jager A., Sleijfer S., Maier A.B., Levin M.D., The prevalence and prognostic value of low muscle mass in cancer patients: a review of the literature, Oncologist, 21, 11, pp. 1396-1409, (2016); Suzuki Y., Okamoto T., Fujishita T., Katsura M., Akamine T., Takamori S., Et al., Clinical implications of sarcopenia in patients undergoing complete resection for early non-small cell lung cance…	Z. Liu; Department of Radiotherapy, Peking Union Medical College Hospital, Beijing, China; email: liuzhikai@pumch.cn		Elsevier Inc.						08999007		NUTRE	39317130	English	Nutrition	Article	Final		Scopus	2-s2.0-85204606089
Ravaioli F.; Brodosi L.; Agnelli G.; Albanese M.G.; Baldo C.; Baracco B.; Lambertini L.; Leoni L.; Magnani L.; Nicastri A.; Perazza F.; Rossetti C.; Sacilotto F.; Stecchi M.; Sasdelli A.S.; Pironi L.	Ravaioli, Federico (57031810400); Brodosi, Lucia (36348158900); Agnelli, Giulio (58475672500); Albanese, Maria Giuseppina (59261305300); Baldo, Chiara (59511764200); Baracco, Bianca (57218856178); Lambertini, Lorenza (59261484000); Leoni, Laura (57203309827); Magnani, Lucia (58697559600); Nicastri, Alba (59008893700); Perazza, Federica (58111684900); Rossetti, Chiara (59008893800); Sacilotto, Fed…	57031810400; 36348158900; 58475672500; 59261305300; 59511764200; 57218856178; 59261484000; 57203309827; 58697559600; 59008893700; 58111684900; 59008893800; 57212586709; 58112377400; 57201784386; 7004251637	Malnutrition independently predicts mortality at 18 months in patients hospitalised for severe acute respiratory syndrome corona virus 2 (SARS-coV-2)	2024	Clinical Nutrition ESPEN	63			736	747	11	0	10.1016/j.clnesp.2024.07.022	https://www.scopus.com/inward/record.uri?eid=2-s2.0-85201706531&doi=10.1016%2fj.clnesp.2024.07.022&partnerID=40&md5=22d2252626d2a952eb6e3e493030a91c	Department of Medical and Surgical Sciences, University of Bologna, Bologna, Italy; Centre for Chronic Intestinal Failure, IRCCS AOUBO, Bologna, Italy	Ravaioli F., Department of Medical and Surgical Sciences, University of Bologna, Bologna, Italy, Centre for Chronic Intestinal Failure, IRCCS AOUBO, Bologna, Italy; Brodosi L., Department of Medical and Surgical Sciences, University of Bologna, Bologna, Italy, Centre for Chronic Intestinal Failure, IRCCS AOUBO, Bologna, Italy; Agnelli G., Department of Medical and Surgical Sciences, University of…	Rationale: To investigate the association between malnutrition and patient outcome following hospitalisation for Corona Virus Disease 2019 (COVID-19). Methods: In April 2020, 268 adult patients (235 included in the follow-up) hospitalised for COVID-19 infection were evaluated for malnutrition risk and diagnosis using modified Nutritional Risk Screening 2002 and modified Global Leadership Initiati…	COVID-19; Epidemiology; Malnutrition; Mortality; Re-hospitalization; SARS-CoV-2	Adult; Aged; Aged, 80 and over; Comorbidity; COVID-19; Female; Follow-Up Studies; Hospitalization; Humans; Male; Malnutrition; Middle Aged; Nutrition Assessment; Nutritional Status; Risk Factors; SARS-CoV-2; C reactive protein; adult; aged; Article; body mass; calibration; clinical article; cohort analysis; comorbidity; female; follow up; hospital mortality; hospital patient; hospital readmission…		C reactive protein, 9007-41-4					Zhu N., Zhang D., Wang W., Li X., Yang B., Song J., Et al., A novel coronavirus from patients with pneumonia in China, 2019, N Engl J Med, 382, pp. 727-733, (2020); Huang C., Wang Y., Li X., Ren L., Zhao J., Hu Y., Et al., Clinical features of patients infected with 2019 novel coronavirus in Wuhan, China, Lancet, 395, pp. 497-506, (2020); Hu L., Chen S., Fu Y., Gao Z., Long H., Ren H., Et al., Ri…	L. Pironi; Department of Medical and Surgical Sciences, University of Bologna, Bologna, Via Massarenti, 9, 40138, Italy; email: loris.pironi@unibo.it		Elsevier Ltd						24054577			39074610	English	Clin. Nutr. ESPEN	Article	Final		Scopus	2-s2.0-85201706531
Fu L.; Xu X.; Zhang Y.; Jin J.; Zhu S.; Shi H.; Guan Q.; Zhang L.; Hu Y.; Zhuang B.; Zheng L.; Ye X.	Fu, Liang (56805968900); Xu, Xiaoqian (58698280600); Zhang, Yaoqi (59281853300); Jin, Jianxiang (59261026300); Zhu, Sha (58991982200); Shi, Haixia (59278231200); Guan, Qiaohui (59278746900); Zhang, Lijun (59279257500); Hu, Yanting (59444270600); Zhuang, Bo (59281333400); Zheng, Lushan (58516466200); Ye, Xianghong (57310501100)	56805968900; 58698280600; 59281853300; 59261026300; 58991982200; 59278231200; 59278746900; 59279257500; 59444270600; 59281333400; 58516466200; 57310501100	Agreements between the Global Leadership Initiative on Malnutrition using left calf circumference as criterion for reduced muscle mass and the Patient-Generated Subjective Global Assessment, and the Global Leadership Initiative on Malnutrition using the appendicular skeletal muscle index for the diagnosis of malnutrition in gastric cancer patients; [Concordancias entre la Iniciativa Global de Lid…	2024	Nutricion Hospitalaria	41	4		824	834	10	0	10.20960/nh.05024	https://www.scopus.com/inward/record.uri?eid=2-s2.0-85201620712&doi=10.20960%2fnh.05024&partnerID=40&md5=bcb89681725ab74e55d136a279706e4b	Department of Nursing, Affiliated Jinhua Hospital, Zhejiang University School of Medicine, Zhejiang, Jinhua, China; Department of Central Laboratory, Affiliated Jinhua Hospital, Zhejiang University School of Medicine, Zhejiang, Jinhua, China; Department of Pathology, and Affiliated Jinhua Hospital, Zhejiang University School of Medicine, Zhejiang, Jinhua, China; Department of Gastrointestinal Sur…	Fu L., Department of Nursing, Affiliated Jinhua Hospital, Zhejiang University School of Medicine, Zhejiang, Jinhua, China, Department of Central Laboratory, Affiliated Jinhua Hospital, Zhejiang University School of Medicine, Zhejiang, Jinhua, China; Xu X., Department of Nursing, Affiliated Jinhua Hospital, Zhejiang University School of Medicine, Zhejiang, Jinhua, China; Zhang Y., Department of Nu…	Objective: this study aimed to explore the agreements between the Global Leadership Initiative on Malnutrition (GLIM) using left calf circumference (CC) as criterion for reduced muscle mass and the Patient-Generated Subjective Global Assessment (PG-SGA), or GLIM using appendicular skeletal muscle index (ASMI) for the diagnosis of malnutrition in gastric cancer patients. Methods: the Nutritional R…	Agreement; Calf circumference; Gastric cancer; GLIM; Malnutrition; PG-SGA	Adult; Aged; Aged, 80 and over; Female; Humans; Leadership; Leg; Male; Malnutrition; Middle Aged; Muscle, Skeletal; Nutrition Assessment; Stomach Neoplasms; adult; aged; diagnosis; epidemiology; female; human; leadership; leg; male; malnutrition; middle aged; nutritional assessment; skeletal muscle; stomach tumor; very elderly					Public Welfare Project of Jinhua City Science and Technology Research Plan, (2022-4-112); Medical Science and Technology Project of Zhejiang Province, (2021KY1181, 2022KY1331); Medical Science and Technology Project of Zhejiang Province; Major Project of Jinhua City Science and Technology Research Plan, (2021-3-051); Explore Public Welfare Project of Zhejiang Province Natural Science Foundation, …	This study was supported by the Explore Public Welfare Project of Zhejiang Province Natural Science Foundation (LTGY23H160026), the General Project of Zhejiang Province Medical Science and Technology Plan (2022KY1331), the General Project of Zhejiang Province Medical Science and Technology Plan (2021KY1181), the Major Project of Jinhua City Science and Technology Research Plan (2021-3-051), and t…	Hebuterne X, Lemarie E, Michallet M, de Montreuil CB, Schneider SM, Goldwasser F., Prevalence of malnutrition and current use of nutrition support in patients with cancer, JPEN J Parenter Enteral Nutr, 38, 2, pp. 196-204, (2014); Li Q, Zhang X, Tang M, Song M, Zhang Q, Zhang K, Et al., Different muscle mass indices of the Global Leadership Initiative on Malnutrition in diagnosing malnutrition and…	L. Zheng; Department of Nursing, Affiliated Jinhua Hospital, Zhejiang University School of Medicine, Jinhua, 365 Renmin East Road, Zhejiang, 321000, China; email: Zhenglushan137@126.com		ARAN Ediciones S.L						02121611		NUHOE	38666329	English	Nutr. Hosp.	Article	Final	All Open Access; Gold Open Access	Scopus	2-s2.0-85201620712
Nishibeppu K.; Kubota T.; Yubakami M.; Ohashi T.; Kiuchi J.; Shimizu H.; Arita T.; Yamamoto Y.; Konishi H.; Morimura R.; Shiozaki A.; Ikoma H.; Kuriu Y.; Fujiwara H.; Otsuji E.	Nishibeppu, Keiji (56087196200); Kubota, Takeshi (48161446700); Yubakami, Masayuki (57202293006); Ohashi, Takuma (56312171200); Kiuchi, Jun (56403136800); Shimizu, Hiroki (35604326100); Arita, Tomohiro (37007379800); Yamamoto, Yusuke (57214210373); Konishi, Hirotaka (34768517700); Morimura, Ryo (11241891600); Shiozaki, Atsushi (8690148100); Ikoma, Hisashi (35428652200); Kuriu, Yoshiaki (660242981…	56087196200; 48161446700; 57202293006; 56312171200; 56403136800; 35604326100; 37007379800; 57214210373; 34768517700; 11241891600; 8690148100; 35428652200; 6602429819; 7403718485; 7006712586	Impact of hypoglycemia after gastrectomy on Global Leader Initiative on Malnutrition-defined malnutrition: a retrospective study	2024	Surgery Today	54	7		743	750	7	0	10.1007/s00595-024-02799-w	https://www.scopus.com/inward/record.uri?eid=2-s2.0-85188254045&doi=10.1007%2fs00595-024-02799-w&partnerID=40&md5=2daa7896ed23b293f04a739465fba05c	Division of Digestive Surgery, Department of Surgery, Kyoto Prefectural University of Medicine, 465 Kajii-Cho, Kawaramachi-Hirokoji, Kamigyo-Ku, Kyoto, 602-8566, Japan	Nishibeppu K., Division of Digestive Surgery, Department of Surgery, Kyoto Prefectural University of Medicine, 465 Kajii-Cho, Kawaramachi-Hirokoji, Kamigyo-Ku, Kyoto, 602-8566, Japan; Kubota T., Division of Digestive Surgery, Department of Surgery, Kyoto Prefectural University of Medicine, 465 Kajii-Cho, Kawaramachi-Hirokoji, Kamigyo-Ku, Kyoto, 602-8566, Japan; Yubakami M., Division of Digestive …	Purpose: The Global Leader Initiative on Malnutrition (GLIM) criteria were developed in 2018 as a global indicator of malnutrition, and the term ‘malnutrition-sarcopenia syndrome’ was established. Recently, it has been reported that fluctuations in blood glucose are related to sarcopenia. In this study, we investigated the effects of glucose fluctuations on malnutrition after gastrectomy using a …	Gastric cancer; Hypoglycemia; Malnutrition	Aged; Aged, 80 and over; Blood Glucose; Body Mass Index; Female; Gastrectomy; Humans; Hypoglycemia; Male; Malnutrition; Middle Aged; Postoperative Complications; Retrospective Studies; Sarcopenia; Severity of Illness Index; Stomach Neoplasms; Time Factors; Weight Loss; glucose; aged; Article; body mass; body weight loss; continuous glucose monitoring; controlled study; female; gastrectomy; glucos…		glucose, 50-99-7, 84778-64-3, 8027-56-3; Blood Glucose,	FreeStyle Libre, Abbott Diabetes Care, United States	Abbott Diabetes Care, United States			Bray F., Ferlay J., Soerjomataram I., Siegel R.L., Torre L.A., Jemal A., Global cancer statistics 2018: GLOBOCAN estimates of incidence and mortality worldwide for 36 cancers in 185 countries, CA Cancer J Clin, 68, pp. 394-424, (2018); Cederholm T., Jensen G.L., Correia M., Gonzalez M.C., Fukushima R., Higashiguchi T., Et al., GLIM criteria for the diagnosis of malnutrition—a consensus report fro…	T. Kubota; Division of Digestive Surgery, Department of Surgery, Kyoto Prefectural University of Medicine, Kyoto, 465 Kajii-Cho, Kawaramachi-Hirokoji, Kamigyo-Ku, 602-8566, Japan; email: tkubot@koto.kpu-m.ac.jp		Springer						09411291		SUTOE	38514476	English	Surg. Today	Article	Final		Scopus	2-s2.0-85188254045
Ayvaz E.N.; Özen A.	Ayvaz, Elif Nur (57203172174); Özen, Ali (16230991500)	57203172174; 16230991500	Improving the performance of non-DC-biased optical OFDM with lazy lifting wavelet transform	2024	Photonic Network Communications	47	3		154	163	9	0	10.1007/s11107-024-01018-3	https://www.scopus.com/inward/record.uri?eid=2-s2.0-85193233209&doi=10.1007%2fs11107-024-01018-3&partnerID=40&md5=1b8e1871f9189838802a9f207bbb6459	Gevher Nesibe Neighborhood, Tekin Street, Kocasinan Municipality, B Block, Kocasinan, Kayseri, 38010, Turkey; Department of Electrical and Electronics Engineering, Tarsus University, Tarsus, Mersin, 33400, Turkey	Ayvaz E.N., Gevher Nesibe Neighborhood, Tekin Street, Kocasinan Municipality, B Block, Kocasinan, Kayseri, 38010, Turkey; Özen A., Department of Electrical and Electronics Engineering, Tarsus University, Tarsus, Mersin, 33400, Turkey	In recent years, the lifting wavelet transform (LWT) has been used in image and signal processing applications to overcome many of the shortcomings of the classical discrete wavelet transform (DWT). The LWT is a simplified and most efficient version of the classical discrete wavelet transform. To address the issue of energy inefficiency in the direct current-biased optical OFDM (DCO-OFDM) wavefor…	DCO-OFDM; Energy efficiency; GLIM-OFDM; Lifting wavelet transform; NDC-O-OFDM; Optical OFDM	Bit error rate; Discrete wavelet transforms; Energy efficiency; MIMO systems; Optical fiber communication; Optical signal processing; Signal reconstruction; Direct current-biased optical OFDM; Direct-current; Generalized LED index modulation OFDM; Index modulation; Lifting wavelet transforms; Non-direct current-biased optical OFDM; Optical OFDM; Orthogonal frequency division multiplexing							Yesilkaya A., Alsan H.F., Miramirkhani F., Panayirci E., Senol H., Uysal M., Modeling of visible light channels and performance analysis of ACO-OFDM, 23Nd Signal Processing and Communications Applications Conference (SIU). Malatya, Turkey, pp. 2102-2105, (2015); Tanaka Y., Komine T., Haruyama S., Nakagawa M., Indoor visible communication utilizing plural white LEDs as lighting, 12Th IEEE Internat…	A. Özen; Department of Electrical and Electronics Engineering, Tarsus University, Tarsus, Mersin, 33400, Turkey; email: aliozen@tarsus.edu.tr		Springer						1387974X				English	Photonic Netw. Commun.	Article	Final		Scopus	2-s2.0-85193233209
Noale M.; Prinelli F.; Conti S.; Sergi G.; Maggi S.; Brennan L.; de Groot L.C.; Volkert D.; McEvoy C.T.; Trevisan C.; Scafato E.; Farchi G.; Galluzzo L.; Gandin C.; Capurso A.; Panza F.; Solfrizzi V.; Lepore V.; Livrea P.; Motta L.; Carnazzo G.; Motta M.; Bentivegna P.; Bonaiuto S.; Cruciani G.; Postacchini D.; Inzitari D.; Amaducci L.; Di Carlo A.; Baldereschi M.; Gandolfo C.; Conti M.; Canal N.…	Noale, Marianna (6505907125); Prinelli, Federica (55675664100); Conti, Silvia (57804375800); Sergi, Giuseppe (7004676852); Maggi, Stefania (57203083453); Brennan, Lorraine (7102633416); de Groot, Lisette Cpgm (57201764683); Volkert, Dorothee (6701760945); McEvoy, Claire T. (26538848800); Trevisan, Caterina (57130345100); Scafato, E. (55644049900); Farchi, G. (7003804245); Galluzzo, L. (5721835437…	6505907125; 55675664100; 57804375800; 7004676852; 57203083453; 7102633416; 57201764683; 6701760945; 26538848800; 57130345100; 55644049900; 7003804245; 57218354379; 7004229411; 24545979800; 59431164100; 7003837379; 7007090008; 7006262954; 7004537032; 6601976280; 7103304499; 6602726685; 6603473756; 7005031075; 6507722776; 55644655100; 7006216134; 55645651100; 6701357834; 57190421621; 56207433200; 7…	Undernutrition, cognitive decline and dementia: The collaborative PROMED-COG pooled cohorts study	2024	Clinical Nutrition	43	10		2372	2380	8	2	10.1016/j.clnu.2024.09.001	https://www.scopus.com/inward/record.uri?eid=2-s2.0-85203494076&doi=10.1016%2fj.clnu.2024.09.001&partnerID=40&md5=df67cc7ce2900d6224aa24b2a275eb2f	Neuroscience Institute, Aging Branch, National Research Council (CNR), Viale Giuseppe Colombo 3, Padova, 35121, Italy; Institute of Biomedical Technologies, National Research Council (CNR), Via Fratelli Cervi 93, Segrate (MI), 20054, Italy; Geriatric Unit, Department of Medicine, University of Padova (UNIPD), Via Giustiniani 2, Padova, 35128, Italy; School of Agriculture and Food Science, Institu…	Noale M., Neuroscience Institute, Aging Branch, National Research Council (CNR), Viale Giuseppe Colombo 3, Padova, 35121, Italy, Institute of Neuroscience, Italian National Research Council (CNR), Aging Section, Padua, Italy; Prinelli F., Institute of Biomedical Technologies, National Research Council (CNR), Via Fratelli Cervi 93, Segrate (MI), 20054, Italy; Conti S., Institute of Biomedical Tech…	Background & aims: Undernutrition may negatively impact cognitive function, but evidence of this relationship is not yet consolidated. Under the “PROtein enriched MEDiterranean diet to combat undernutrition and promote healthy neuroCOGnitive ageing” (PROMED-COG) project, we evaluated the association between undernutrition, and cognitive decline and incident dementia in older adults. Methods: Retr…	Dementia; Mediterranean diet; Neurocognitive ageing; Pooled cohorts; Undernutrition	Adult; Aged; Aged, 80 and over; Cognitive Dysfunction; Cohort Studies; Dementia; Diet, Mediterranean; Female; Humans; Incidence; Italy; Longitudinal Studies; Male; Malnutrition; Middle Aged; Prevalence; Retrospective Studies; Risk Factors; adult; aging; alcohol consumption; angina pectoris; Article; blood pressure; blood sampling; body mass; celiac disease; cerebrovascular accident; cognitive def…			SAS statistical package 9.4, SAS, United States	SAS, United States	Medical Research Council, MRC; Biotechnology and Biological Sciences Research Council, BBSRC; Ministero della Sanità; Regione Toscana; Consiglio Nazionale delle Ricerche, CNR; Università degli Studi di Padova, UNIPD; Ministero dell’Istruzione, dell’Università e della Ricerca, MIUR; Fondazione Cassa di Risparmio di Padova e Rovigo; Horizon 2020; UK Research and Innovation, UKRI; Health Research Bo…	This PROMED-COG project received funding from the UK Research & Innovation (UKRI): Biotechnology and Biological Sciences Research Council (BBSRC) and Medical Research Council (MRC), from the Italian Ministry of Universities and Research (MUR) (National Research Council and University of Padova), and Health Research Board (2021 R546) under the umbrella of the European Joint Programming Initiative …	Ageing and health; Cederholm T., Bosaeus I., Barazzoni R., Bauer J., Van Gossum A., Klek S., Et al., Diagnostic criteria for malnutrition – an ESPEN consensus statement, Clin Nutr, 34, 3, pp. 335-340, (2015); Dent E., Wright O.R.L., Woo J., Hoogendijk E.O., Malnutrition in older adults, Lancet (London, England), 401, 10380, pp. 951-966, (2023); Almohaisen N., Gittins M., Todd C., Sremanakova J., …	F. Prinelli; Institute of Biomedical Technologies, National Research Council (CNR) Via Fratelli Cervi, 93, Segrate (MI), 20054, Italy; email: federica.prinelli@itb.cnr.it		Churchill Livingstone						02615614		CLNUD	39265298	English	Clin. Nutr.	Article	Final	All Open Access; Hybrid Gold Open Access	Scopus	2-s2.0-85203494076
Olpe T.; Wunderle C.; Bargetzi L.; Tribolet P.; Laviano A.; Stanga Z.; Prado C.M.; Mueller B.; Schuetz P.	Olpe, T. (58043797900); Wunderle, C. (58475310800); Bargetzi, L. (57200037752); Tribolet, P. (57194440622); Laviano, A. (7005373351); Stanga, Z. (12770421000); Prado, C.M. (26531771600); Mueller, B. (8529924600); Schuetz, P. (35235208800)	58043797900; 58475310800; 57200037752; 57194440622; 7005373351; 12770421000; 26531771600; 8529924600; 35235208800	Muscle matters: Prognostic implications of malnutrition and muscle health parameters in patients with cancer. A secondary analysis of a randomised trial	2024	Clinical Nutrition	43	9		2255	2262	7	3	10.1016/j.clnu.2024.07.020	https://www.scopus.com/inward/record.uri?eid=2-s2.0-85201684653&doi=10.1016%2fj.clnu.2024.07.020&partnerID=40&md5=6fdd58cae4eadce029916e253d6269cb	Medical Faculty of the University of Basel, Basel, Switzerland; Medical University Department, Division of General Internal and Emergency Medicine, Kantonsspital Aarau, Aarau, Switzerland; Department of Health Professions, Bern University of Applied Sciences, Bern, Switzerland; Department of Nutritional Sciences and Research Platform Active Ageing, University of Vienna, Vienna, Austria; Departmen…	Olpe T., Medical Faculty of the University of Basel, Basel, Switzerland; Wunderle C., Medical University Department, Division of General Internal and Emergency Medicine, Kantonsspital Aarau, Aarau, Switzerland; Bargetzi L., Medical Faculty of the University of Basel, Basel, Switzerland, Medical University Department, Division of General Internal and Emergency Medicine, Kantonsspital Aarau, Aarau,…	Background: Low muscle mass and malnutrition are independently associated with an increased risk of adverse outcomes in patients with cancer. However, it is not yet clear which parameter is most indicative of these risks. This study investigates the prognostic significance of different parameters reflecting malnutrition and muscle health in a well-characterised oncology population at nutritional …	Cancer; CT; GLIM; Malnutrition; Muscle; Sarcopenia	Aged; Female; Hand Strength; Humans; Male; Malnutrition; Middle Aged; Muscle, Skeletal; Neoplasms; Nutrition Assessment; Nutritional Status; Prognosis; Risk Assessment; Serum Albumin; Switzerland; Tomography, X-Ray Computed; C reactive protein; serum albumin; acute pancreatitis; aged; albumin blood level; all cause mortality; area under the curve; Article; Barthel index; body mass; cancer diagnos…		C reactive protein, 9007-41-4; serum albumin, 9048-46-8; Serum Albumin,	STATA 17.0, StataCorp, United States; sliceOmatic Software version 5.0, TomoVision, Canada	StataCorp, United States; TomoVision, Canada	Schweizerischer Nationalfonds zur Förderung der Wissenschaftlichen Forschung, SNF, (PP00P3_150531); Schweizerischer Nationalfonds zur Förderung der Wissenschaftlichen Forschung, SNF; Forschungsrat of the Kantonsspital Aarau, (1410.000.058, 1410.000.044)	The study was investigator-initiated and supported by a grant from the Swiss National Foundation to P.Schuetz (SNSF Professorship, PP00P3_150531) and the Forschungsrat of the Kantonsspital Aarau (1410.000.058 and 1410.000.044).	Schuetz P., Seres D., Lobo D.N., Gomes F., Kaegi-Braun N., Stanga Z., Management of disease-related malnutrition for patients being treated in hospital, Lancet, 398, 10314, pp. 1927-1938, (2021); Arends J., Bachmann P., Baracos V., Barthelemy N., Bertz H., Bozzetti F., Et al., ESPEN guidelines on nutrition in cancer patients, Clin Nutr, 36, 1, pp. 11-48, (2017); Arends J., Baracos V., Bertz H., B…	P. Schuetz; MPH University, Department of Medicine, Aarau, Kantonsspital Aarau, Tellstrasse, CH-5001, Switzerland; email: philipp.schuetz@ksa.ch		Churchill Livingstone						02615614		CLNUD	39181036	English	Clin. Nutr.	Article	Final	All Open Access; Hybrid Gold Open Access	Scopus	2-s2.0-85201684653
Li J.; Jiang M.; Hua X.; Xu H.; Wu M.; Wu J.; Liu S.; Shi H.; Meng Q.	Li, Juan (55720636000); Jiang, Minjie (57783595400); Hua, Xin (57189576753); Xu, Hongxia (37118224200); Wu, Muchen (57284198500); Wu, Jing (57196326980); Liu, Songtao (57785913400); Shi, Hanping (7402623640); Meng, Qinghua (55797979200)	55720636000; 57783595400; 57189576753; 37118224200; 57284198500; 57196326980; 57785913400; 7402623640; 55797979200	Reduced muscle mass is an important part of Global Leadership Initiative on Malnutrition criteria in nutritional diagnosis of hepatocellular carcinoma	2024	BMC Gastroenterology	24	1	358				0	10.1186/s12876-024-03438-x	https://www.scopus.com/inward/record.uri?eid=2-s2.0-85206044622&doi=10.1186%2fs12876-024-03438-x&partnerID=40&md5=e7d1fdbfe64e60c363bfff30c98df406	Department of Clinical Oncology, Beijing Youan Hospital, Capital Medical University, Beijing, 100069, China; Department of Nutrition, Beijing Youan Hospital, Capital Medical University, Beijing, 100069, China; Department of Nutrition, Daping Hospital & amp; Research Institute of Surgery, Third Military Medical University, Chongqing, China; Department of Hepatology, Beijing Youan Hospital, Capital…	Li J., Department of Clinical Oncology, Beijing Youan Hospital, Capital Medical University, Beijing, 100069, China; Jiang M., Department of Clinical Oncology, Beijing Youan Hospital, Capital Medical University, Beijing, 100069, China; Hua X., Department of Nutrition, Beijing Youan Hospital, Capital Medical University, Beijing, 100069, China; Xu H., Department of Nutrition, Daping Hospital & amp; …	Background: The Global Leadership Initiative on Malnutrition criteria (GLIM) was established to build a global consensus on the diagnostic criteria for malnutrition. The study aimed to assess the prevalence of the malnutrition diagnosed by GLIM criteria for patients with hepatocellular carcinoma (HCC), and to determine the role of the reduced muscle mass defined by CT scans in the GLIM criteria. …	Chronic liver disease; Clinical outcomes; Hepatocellular carcinoma; Malnutrition; Skeletal muscle mass	Aged; Carcinoma, Hepatocellular; Female; Humans; Liver Cirrhosis; Liver Neoplasms; Male; Malnutrition; Middle Aged; Muscle, Skeletal; Nutrition Assessment; Nutritional Status; Prevalence; Sarcopenia; Tomography, X-Ray Computed; procalcitonin; serum albumin; adult; aged; Article; ascites; body height; body mass; body weight; body weight loss; Child Pugh score; chronic liver disease; clinical outco…		procalcitonin, 56645-65-9; serum albumin, 9048-46-8	SPSS 27, SPSS; syngo.via Siemens AG software, Siemens	SPSS; Siemens	Beijing Youan Hospital Capital Medical University, (YNKTLC2021005)	This work was funded by the Internal Project of Beijing Youan Hospital Capital Medical University (YNKTLC2021005).	Asrani S.K., Devarbhavi H., Eaton J., Kamath P.S., Burden of liver diseases in the world, J Hepatol, 70, 1, pp. 151-171, (2019); Paik J.M., Golabi P., Younossi Y., Mishra A., Younossi Z.M., Changes in the Global Burden of Chronic Liver diseases from 2012 to 2017: the growing impact of NAFLD, Hepatology, 72, 5, pp. 1605-1616, (2020); Pang Y., Han Y., Yu C., Kartsonaki C., Guo Y., Chen Y., Yang L.,…	Q. Meng; Department of Clinical Oncology, Beijing Youan Hospital, Capital Medical University, Beijing, 100069, China; email: meng_qh0805@ccmu.edu.cn		BioMed Central Ltd						1471230X		BGMAB	39390428	English	BMC Gastroenterol.	Article	Final	All Open Access; Gold Open Access	Scopus	2-s2.0-85206044622
Saijo T.; Mori D.; Okamoto T.; Matsumoto K.; Sate H.; Fujino K.; Takeuchi H.; Sakai S.; Ando R.; Momoki C.; Habu D.; Ryomoto K.	Saijo, Takeshi (57223226298); Mori, Daisuke (58089028600); Okamoto, Tomomi (59347711300); Matsumoto, Kiyomi (59347031600); Sate, Hiromi (59347439500); Fujino, Kohei (59346898200); Takeuchi, Hiroki (57924762000); Sakai, Shiho (59347851200); Ando, Ryo (59347170900); Momoki, Chika (55597457800); Habu, Daiki (7003276394); Ryomoto, Kayoko (6507787733)	57223226298; 58089028600; 59347711300; 59347031600; 59347439500; 59346898200; 57924762000; 59347851200; 59347170900; 55597457800; 7003276394; 6507787733	Malnutrition defined by global leadership initiative on malnutrition criteria impedes home discharge in acute care hospital admissions	2024	Clinical Nutrition	43	11		112	119	7	0	10.1016/j.clnu.2024.09.040	https://www.scopus.com/inward/record.uri?eid=2-s2.0-85205228580&doi=10.1016%2fj.clnu.2024.09.040&partnerID=40&md5=a03882b0fad9337e0af1742b1f5f87ce	Department of Nutrition Management, Osaka Rosai Hospital, 1179-3, Nagasone-cho, Kita-ku, Sakai, 591-8025, Osaka, Japan; Department of Nephrology, Osaka Rosai Hospital, 1179-3, Nagasone-cho, Kita-ku, Sakai, 591-8025, Osaka, Japan; Department of Food Science and Human Nutrition, Faculty of Agriculture, Setsunan University, 45-1, Nagaotoge-cho, Hirakata, 573-0101, Osaka, Japan; Department of Nutriti…	Saijo T., Department of Nutrition Management, Osaka Rosai Hospital, 1179-3, Nagasone-cho, Kita-ku, Sakai, 591-8025, Osaka, Japan; Mori D., Department of Nephrology, Osaka Rosai Hospital, 1179-3, Nagasone-cho, Kita-ku, Sakai, 591-8025, Osaka, Japan; Okamoto T., Department of Nutrition Management, Osaka Rosai Hospital, 1179-3, Nagasone-cho, Kita-ku, Sakai, 591-8025, Osaka, Japan; Matsumoto K., Depa…	Background & aims: Limited evidence exists on the association between malnutrition diagnosis using the Global Leadership Initiative on Malnutrition (GLIM) criteria in hospitalized acute care patients and their outcomes; several aspects still require clarification. This study aimed to evaluate the relationship between malnutrition, as defined by the GLIM criteria, at the time of acute hospital adm…	Acute care; Discharge outcomes; GLIM criteria; Malnutrition; Propensity score matching; Regional hospital	Aged; Aged, 80 and over; Female; Hospital Mortality; Hospitalization; Humans; Japan; Male; Malnutrition; Middle Aged; Nutrition Assessment; Patient Discharge; Retrospective Studies; albumin; C reactive protein; hemoglobin; abdominal surgery; acute pancreatitis; adult; adult respiratory distress syndrome; anthropometric parameters; Article; body mass; body weight loss; caloric intake; cancer surge…		C reactive protein, 9007-41-4; hemoglobin, 9008-02-0					Wei K., Nyunt M.S.Z., Gao Q., Wee S.L., Ng T.P., Frailty and malnutrition: related and distinct syndrome prevalence and association among community-dwelling older adults: Singapore longitudinal ageing studies, J Am Med Dir Assoc, 18, 12, pp. 1019-1028, (2017); Nishioka S., Matsushita T., Yamanouchi A., Okazaki Y., Oishi K., Nishioka E., Et al., Prevalence and associated factors of coexistence of …	T. Saijo; Department of Nutrition Management, Osaka Rosai Hospital, Sakai, 1179-3, Nagasone-cho, Kita-ku, 591-8025, Japan; email: eiyokanrishitsucho@osakah.johas.go.jp		Churchill Livingstone						02615614		CLNUD	39361983	English	Clin. Nutr.	Article	Final		Scopus	2-s2.0-85205228580
Yun J.H.; Song G.J.; Son M.W.; Lee M.S.	Yun, Jong Hyuk (57929723900); Song, Geum Jong (57200318052); Son, Myoung Won (57811855500); Lee, Moon Soo (57214536755)	57929723900; 57200318052; 57811855500; 57214536755	Global Leadership Initiative on Malnutrition Criteria and Immunonutritional Status Predict Chemoadherence and Survival in Stage II/III Gastric Cancer Treated with XELOX Chemotherapy	2024	Nutrients	16	20	3468				1	10.3390/nu16203468	https://www.scopus.com/inward/record.uri?eid=2-s2.0-85207594287&doi=10.3390%2fnu16203468&partnerID=40&md5=b974c85691f8ce53babc5c3a93071ac9	Department of Surgery, Soonchunhyang University Cheonan Hospital, Soonchunhyang University College of Medicine, 31 Suncheonhyang 6-gil, Cheonan, 31151, South Korea	Yun J.H., Department of Surgery, Soonchunhyang University Cheonan Hospital, Soonchunhyang University College of Medicine, 31 Suncheonhyang 6-gil, Cheonan, 31151, South Korea; Song G.J., Department of Surgery, Soonchunhyang University Cheonan Hospital, Soonchunhyang University College of Medicine, 31 Suncheonhyang 6-gil, Cheonan, 31151, South Korea; Son M.W., Department of Surgery, Soonchunhyang U…	Backgroud: Adjuvant chemotherapy is crucial for the treatment of advanced gastric cancer. However, various factors negatively impact chemoadherence, with malnutrition after gastrectomy being a critical determinant. This study aims to analyze the impact of malnutrition, assessed through the Global Leadership Initiative on Malnutrition (GLIM) and other immunonutritional indices, on chemoadherence a…	chemotherapy adherence; gastric cancer; GLIM criteria; malnutrition; relative dose intensity (RDI); survival	Aged; Antineoplastic Combined Chemotherapy Protocols; Capecitabine; Chemotherapy, Adjuvant; Deoxycytidine; Female; Fluorouracil; Gastrectomy; Humans; Male; Malnutrition; Middle Aged; Neoplasm Staging; Nutrition Assessment; Nutritional Status; Oxaloacetates; Prognosis; Proportional Hazards Models; Retrospective Studies; Stomach Neoplasms; XELOX; albumin; C reactive protein; capecitabine; oxaliplat…		C reactive protein, 9007-41-4; capecitabine, 154361-50-9; oxaliplatin, 61825-94-3; doxecitine, 951-77-9, 56905-41-0; fluorouracil, 51-21-8, 1004-03-1; Capecitabine, ; Deoxycytidine, ; Fluorouracil, ; Oxaloacetates,			Soonchunhyang University, SCH	This study was supported by a Soonchunhyang University Research Fund.	Deo S.V.S., Sharma J., Kumar S., GLOBOCAN 2020 Report on Global Cancer Burden: Challenges and Opportunities for Surgical Oncologists, Ann. Surg. Oncol, 29, pp. 6497-6500, (2022); Kim T.H., Kim I.H., Kang S.J., Choi M., Kim B.H., Eom B.W., Kim B.J., Min B.H., Choi C.I., Shin C.M., Et al., Korean Practice Guidelines for Gastric Cancer 2022: An Evidence-based, Multidisciplinary Approach, J. Gastric …	M.S. Lee; Department of Surgery, Soonchunhyang University Cheonan Hospital, Soonchunhyang University College of Medicine, Cheonan, 31 Suncheonhyang 6-gil, 31151, South Korea; email: msslee1@schmc.ac.kr		Multidisciplinary Digital Publishing Institute (MDPI)						20726643			39458464	English	Nutrients	Article	Final	All Open Access; Gold Open Access	Scopus	2-s2.0-85207594287
Sheffer-Hilel G.; Kachal J.; Biderman A.; Shahar D.R.; Amar S.	Sheffer-Hilel, Galia (57225077530); Kachal, Josefa (24335170700); Biderman, Aya (7003913577); Shahar, Danit Rivka (7003583958); Amar, Shimon (57266724500)	57225077530; 24335170700; 7003913577; 7003583958; 57266724500	The attitudes and knowledge of family physicians regarding malnutrition in the elderly: a call for action	2024	Israel Journal of Health Policy Research	13	1	42				0	10.1186/s13584-024-00631-x	https://www.scopus.com/inward/record.uri?eid=2-s2.0-85202924353&doi=10.1186%2fs13584-024-00631-x&partnerID=40&md5=408ceadb6d647bd665818ddc81ed33e0	Nutrition Sciences Department, Faculty of Sciences at, Tel-Hai Academic College, Kiryat Shmona, Israel; Department of Family Medicine and Siaal Research Center for Family Medicine and Primary Care, Faculty of Health Sciences, Ben-Gurion University of the Negev, Beer-Sheva, Israel; Clalit Health Services, Southern District, Beer-Sheva, Israel; Department of Public Health, The Daniel Abraham Intern…	Sheffer-Hilel G., Nutrition Sciences Department, Faculty of Sciences at, Tel-Hai Academic College, Kiryat Shmona, Israel; Kachal J., Nutrition Sciences Department, Faculty of Sciences at, Tel-Hai Academic College, Kiryat Shmona, Israel; Biderman A., Department of Family Medicine and Siaal Research Center for Family Medicine and Primary Care, Faculty of Health Sciences, Ben-Gurion University of th…	Background: Malnutrition in the elderly places a significant burden on healthcare, social, and aged-care systems, yet it often remains undiagnosed and untreated. This study aims to evaluate family physicians' knowledge and attitudes towards the diagnosis and treatment of malnutrition in the elderly. Methods: Based on a literature review, an online questionnaire was developed, comprised of seven k…	Elderly; Family physician; GLIM; Malnutrition	Adult; Aged; Attitude of Health Personnel; Female; Health Knowledge, Attitudes, Practice; Humans; Israel; Male; Malnutrition; Middle Aged; Physicians, Family; Surveys and Questionnaires; adult; aged; Article; artificial intelligence; attitude; body mass; body weight loss; clinical assessment; e-mail; female; general practitioner; human; knowledge; male; malnutrition; nutritional assessment; nutri…			SPSS v. 27.0, IBM Watson Health, United States	IBM Watson Health, United States			Cederholm T., Rothenberg E., Barazzoni R., A clinically relevant diagnosis code for “malnutrition in adults” is needed in ICD-11, J Nutr Health Aging, 26, 4, pp. 314-315, (2022); Cereda E., Pedrolli C., Klersy C., Et al., Nutritional status in older persons according to healthcare setting: a systematic review and meta-analysis of prevalence data using MNA®, Clin Nutr, 35, 6, pp. 1282-1290, (2016)…	G. Sheffer-Hilel; Nutrition Sciences Department, Faculty of Sciences at, Tel-Hai Academic College, Kiryat Shmona, Israel; email: galia@telhai.ac.il		BioMed Central Ltd						20454015			39223630	English	Isr. J. Health Policy Res.	Article	Final	All Open Access; Gold Open Access; Green Open Access	Scopus	2-s2.0-85202924353
Verstraeten L.M.G.; Kreeftmeijer J.; van Wijngaarden J.P.; Meskers C.G.M.; Maier A.B.	Verstraeten, Laure M.G. (57222036940); Kreeftmeijer, Jos (59182413200); van Wijngaarden, Janneke P. (54926156500); Meskers, Carel G.M. (6603600154); Maier, Andrea B. (55484896000)	57222036940; 59182413200; 54926156500; 6603600154; 55484896000	Geriatric Syndromes Frequently (Co)-Occur in Geriatric Rehabilitation Inpatients: Restoring Health of Acutely Unwell Adults (RESORT) and Enhancing Muscle Power in Geriatric Rehabilitation (EMPOWER-GR)	2024	Archives of Physical Medicine and Rehabilitation	105	10		1854	1861	7	0	10.1016/j.apmr.2024.05.021	https://www.scopus.com/inward/record.uri?eid=2-s2.0-85196641666&doi=10.1016%2fj.apmr.2024.05.021&partnerID=40&md5=df4153d2566372b43d55e224e6c77d17	Department of Human Movement Sciences, @AgeAmsterdam, Vrije Universiteit Amsterdam, Amsterdam Movement Sciences, Amsterdam, Netherlands; Danone Nutricia Research, Utrecht, Netherlands; Department of Rehabilitation Medicine, Amsterdam University Medical Centre, Amsterdam Movement Sciences, Amsterdam, Netherlands; Department of Medicine and Aged Care, @AgeMelbourne, The Royal Melbourne Hospital, Th…	Verstraeten L.M.G., Department of Human Movement Sciences, @AgeAmsterdam, Vrije Universiteit Amsterdam, Amsterdam Movement Sciences, Amsterdam, Netherlands; Kreeftmeijer J., Department of Human Movement Sciences, @AgeAmsterdam, Vrije Universiteit Amsterdam, Amsterdam Movement Sciences, Amsterdam, Netherlands; van Wijngaarden J.P., Danone Nutricia Research, Utrecht, Netherlands; Meskers C.G.M., De…	Objective: To determine the prevalence and co-occurrence of common geriatric syndromes in geriatric rehabilitation inpatients. Design: Restoring Health of Acutely Unwell Adults (RESORT) and Enhancing Muscle Power in Geriatric Rehabilitation (EMPOWER-GR) are observational, longitudinal cohorts. Setting: Geriatric rehabilitation. Participants: Geriatric rehabilitation inpatients (N=1890 and N=200).…	Aged; Geriatric; Prevalence; Rehabilitation; Syndrome	Accidental Falls; Aged; Aged, 80 and over; Cognitive Dysfunction; Depression; Female; Frailty; Geriatric Assessment; Humans; Inpatients; Longitudinal Studies; Male; Malnutrition; Multimorbidity; Muscle Strength; Polypharmacy; Prevalence; Sarcopenia; Syndrome; aged; Article; cognitive defect; cohort analysis; Cumulative Illness Rating Scale; depression; female; frailty; Geriatric Depression Scale;…					University of Melbourne, UNIMELB; Danone Nutricia Research; Medical Research Future Fund; Melbourne Academic Centre for Health, (TKI-LSHM19069-H049); Top Sector Agri and Food, (LWV19287); Top Sector Agri and Food	Funding text 1: Supported by an unrestricted grant of the University of Melbourne received by A.B.M. and the Medical Research Future Fund (MRFF) provided by the Melbourne Academic Centre for Health (MACH). This work is also part of a collaboration project cofunded by the PPP Allowance made available by Health-Holland (grant number TKI-LSHM19069-H049), Top Sector Life Sciences & Health, to stimula…	Bachmann S., Finger C., Huss A., Egger M., Stuck A.E., Clough-Gorr K.M., Inpatient rehabilitation specifically designed for geriatric patients: systematic review and meta-analysis of randomised controlled trials, BMJ, 340, (2010); Inouye S.K., Studenski S., Tinetti M.E., Kuchel G.A., Geriatric syndromes: clinical, research, and policy implications of a core geriatric concept, J Am Geriatr Soc, 55…	A.B. Maier; Department of Human Movement Sciences, @AgeAmsterdam, Faculty of Behavioural and Movement Sciences, Amsterdam Movement Sciences, Vrije Universiteit, Amsterdam, Amsterdam, van der Boechorststraat 7, 1081, Netherlands; email: a.b.maier@vu.nl		W.B. Saunders						00039993		APMHA	38851557	English	Arch. Phys. Med. Rehabil.	Article	Final		Scopus	2-s2.0-85196641666
Karanikki E.; Frountzas M.; Lidoriki I.; Kozadinos A.; Mylonakis A.; Tsikrikou I.; Kyriakidou M.; Toutouza O.; Koniaris E.; Theodoropoulos G.E.; Theodorou D.; Schizas D.; Toutouzas K.G.	Karanikki, Eva (58309770200); Frountzas, Maximos (56605075000); Lidoriki, Irene (57202577760); Kozadinos, Alexandros (57541017600); Mylonakis, Adam (58344413800); Tsikrikou, Iliana (58694693900); Kyriakidou, Maria (59426934700); Toutouza, Orsalia (58310156800); Koniaris, Efthimios (26532836100); Theodoropoulos, George E. (7006084940); Theodorou, Dimitrios (12783413900); Schizas, Dimitrios (355595…	58309770200; 56605075000; 57202577760; 57541017600; 58344413800; 58694693900; 59426934700; 58310156800; 26532836100; 7006084940; 12783413900; 35559564700; 35408441000	The Predictive Role of Preoperative Malnutrition Assessment in Postoperative Outcomes of Patients Undergoing Surgery Due to Gastrointestinal Cancer: A Cross-Sectional Observational Study	2024	Journal of Clinical Medicine	13	23	7479				0	10.3390/jcm13237479	https://www.scopus.com/inward/record.uri?eid=2-s2.0-85211789147&doi=10.3390%2fjcm13237479&partnerID=40&md5=2d1b6ede744ffd2dd1f4db5ccf29e2b1	Department of Clinical Nutrition, Hippocration General Hospital, Athens, 11527, Greece; 1st Propaedeutic Department of Surgery, Hippocration General Hospital, National and Kapodistrian University of Athens, Athens, 11527, Greece; Department of Environmental, Occupational Medicine and Epidemiology, Harvard School of Public Health, Boston, 02115, MA, United States; 1st Department of Surgery, Laikon…	Karanikki E., Department of Clinical Nutrition, Hippocration General Hospital, Athens, 11527, Greece; Frountzas M., 1st Propaedeutic Department of Surgery, Hippocration General Hospital, National and Kapodistrian University of Athens, Athens, 11527, Greece; Lidoriki I., Department of Environmental, Occupational Medicine and Epidemiology, Harvard School of Public Health, Boston, 02115, MA, United …	Background: Malnutrition affects patients undergoing surgery for gastrointestinal cancers and contributes to poor postoperative outcomes, including increased complication rates, longer hospital stays, and higher mortality. Despite the availability of several malnutrition screening tools and prognostic scores, their effectiveness in predicting postoperative outcomes remains unclear. This study aim…	colorectal cancer; CONUT; GLIM; GNRI; hepato-pancreato-biliary cancer; malnutrition; outcomes; PG-SGA; postoperative; postoperative; surgery; surgery; upper gastrointestinal cancer	aged; anesthesiologist; area under the curve; Article; cancer patient; cancer surgery; clinical significance; colorectal cancer; controlled study; cross-sectional study; female; food intake; gastrointestinal cancer; Geriatric Nutritional Risk Index; hospitalization; human; leadership; length of stay; lymphocyte count; major clinical study; male; malnutrition; malnutrition assessment; mortality ra…							Pastorino S., Backlund U., Bellanca R., Hunter D., Kaljonen M., Singh S., Vargas M., Bundy D., Planet-friendly school meals: Opportunities to improve children’s health and leverage change in food systems, Lancet Planet. Health, (2024); Mizuta M., Kondo S., Hibi A., Ueda Y., Makiura D., Ono R., Akisue T., Association between preoperative social frailty and malnutrition six months post-surgery in o…	M. Frountzas; 1st Propaedeutic Department of Surgery, Hippocration General Hospital, National and Kapodistrian University of Athens, Athens, 11527, Greece; email: froumax@hotmail.com		Multidisciplinary Digital Publishing Institute (MDPI)						20770383				English	J. Clin. Med.	Article	Final		Scopus	2-s2.0-85211789147
Nishio K.; Yoshida T.; Arai Y.; Ito T.; Okada S.; Ikeda T.; Abe Y.; Takayama M.; Iinuma T.	Nishio, Kensuke (57102702000); Yoshida, Takamasa (57799547700); Arai, Yasumichi (55754938000); Ito, Tomoka (57190964391); Okada, Shinji (59108802000); Ikeda, Takayuki (54403070100); Abe, Yukiko (36149138300); Takayama, Michiyo (7102156709); Iinuma, Toshimitsu (36802329300)	57102702000; 57799547700; 55754938000; 57190964391; 59108802000; 54403070100; 36149138300; 7102156709; 36802329300	Relationship between malnutrition according to the global leadership initiative on malnutrition criteria and oral health among community-dwelling elderly aged 85 years and older: a cross-sectional study	2024	BMC Oral Health	24	1	887				0	10.1186/s12903-024-04568-0	https://www.scopus.com/inward/record.uri?eid=2-s2.0-85200372618&doi=10.1186%2fs12903-024-04568-0&partnerID=40&md5=94d234353f10aad677a54ee14bb30ed4	Department of Complete Denture Prosthodontics, Nihon University School of Dentistry, Tokyo, Japan; Center for Supercentenarian Medical Research, Keio University School of Medicine, Tokyo, Japan; Center for Preventive Medicine, Keio University School of Medicine, Tokyo, Japan	Nishio K., Department of Complete Denture Prosthodontics, Nihon University School of Dentistry, Tokyo, Japan; Yoshida T., Department of Complete Denture Prosthodontics, Nihon University School of Dentistry, Tokyo, Japan; Arai Y., Center for Supercentenarian Medical Research, Keio University School of Medicine, Tokyo, Japan; Ito T., Department of Complete Denture Prosthodontics, Nihon University S…	Background: A new diagnostic criterion for malnutrition, the Global Leadership Initiative on Malnutrition (GLIM) criteria, has been proposed. Despite a recognized link between malnutrition and oral health, further clarification is needed regarding this association when using the GLIM criteria. This study examined the association between malnutrition and oral health in community-dwelling older adu…	Elderly; GLIM criteria; GOHAI; Malnutrition; Oral health	Aged, 80 and over; Bite Force; Cross-Sectional Studies; Female; Geriatric Assessment; Humans; Independent Living; Male; Malnutrition; Oral Health; Quality of Life; cross-sectional study; female; geriatric assessment; health; human; independent living; male; malnutrition; mastication; quality of life; very elderly					Japan Society for the Promotion of Science, JSPS; Chiyoda Mutual Life Foundation; Sato Fund; Foundation for Total Health Promotion; Japan Health Foundation; Univers Foundation; School of Dentistry, Nihon University, (SATO-2023-15, SATO-2024-15); School of Dentistry, Nihon University	Financial support for this study was provided by Grants-in-Aid for Scientific Research (C) (No. 22592347, 26463194, 20590706, 21590775, 23617024, and 19K10254) from the Japan Society for the Promotion of Science, a grant from the Sato Fund, Nihon University School of Dentistry (SATO-2023-15, SATO-2024-15), a grant from the Japan Health Foundation for the Prevention of Chronic Disease and the Impr…	Dzau V.J., Inouye S.K., Rowe J.W., Finkelman E., Yamada T., Enabling Healthful Aging for all - the National Academy of Medicine Grand Challenge in healthy longevity, N Engl J Med, 381, pp. 1699-1701, (2019); Rudnicka E., Napierala P., Podfigurna A., Meczekalski B., Smolarczyk R., Grymowicz M., The World Health Organization (WHO) focuses on healthy aging, Maturitas, 139, pp. 6-11, (2020); Zhang X.…	K. Nishio; Department of Complete Denture Prosthodontics, Nihon University School of Dentistry, Tokyo, Japan; email: nishio.kennsuke@nihon-u.ac.jp		BioMed Central Ltd						14726831			39097715	English	BMC Oral Health	Article	Final	All Open Access; Gold Open Access; Green Open Access	Scopus	2-s2.0-85200372618
Koteng L.H.; Sand K.; Paur I.; Bye A.; Ervik B.; Solheim T.S.; Ottestad I.; Balstad T.R.	Koteng, Lisa Heide (58974158300); Sand, Kari (6603698797); Paur, Ingvild (15756146700); Bye, Asta (19641962000); Ervik, Bente (12793199200); Solheim, Tora S. (36722486000); Ottestad, Inger (9247251400); Balstad, Trude R. (9247251200)	58974158300; 6603698797; 15756146700; 19641962000; 12793199200; 36722486000; 9247251400; 9247251200	Exploring the barriers to diagnosing malnutrition in patients with cancer: A study on oncologists' perspectives	2024	Clinical Nutrition Open Science	58			289	301	12	0	10.1016/j.nutos.2024.10.001	https://www.scopus.com/inward/record.uri?eid=2-s2.0-85207561519&doi=10.1016%2fj.nutos.2024.10.001&partnerID=40&md5=faf94fc301eefaf16ce604517ffb1d13	European Palliative Care Research Centre (PRC), Department of Oncology, Oslo University Hospital, and Institute of Clinical Medicine, University of Oslo, Oslo, Norway; SINTEF Digital, Department of Health Research, Trondheim, Norway; Norwegian Advisory Unit on Disease-Related Undernutrition, Oslo University Hospital, Oslo, Norway; Department of Nursing and Health Promotion, Faculty of Health Scie…	Koteng L.H., European Palliative Care Research Centre (PRC), Department of Oncology, Oslo University Hospital, and Institute of Clinical Medicine, University of Oslo, Oslo, Norway; Sand K., SINTEF Digital, Department of Health Research, Trondheim, Norway; Paur I., Norwegian Advisory Unit on Disease-Related Undernutrition, Oslo University Hospital, Oslo, Norway, Department of Clinical Medicine, Cl…	Background and aim: Patients with cancer are at high risk of malnutrition, yet relevant ICD-10 codes for malnutrition are underutilized in cancer clinics. Understanding oncologists' perspectives is crucial for optimizing malnutrition diagnosis codes and enhancing nutritional practices to improve patient care. This study aims to explore oncologists' perspectives on the use and feasibility of the I…	Diagnosis; GLIM criteria; ICD-10 codes; Malnutrition; Oncologists	appetite; Article; body weight; body weight loss; cancer patient; clinical practice; controlled study; diet therapy; dietitian; economic incentive; feasibility study; food intake; health care facility; health care need; health care quality; health personnel attitude; human; ICD-10; information processing; malignant neoplasm; malnutrition; oncologist; qualitative research; semi structured interview							Nitenberg G., Raynard B., Nutritional support of the cancer patient: issues and dilemmas, Crit Rev Oncol Hematol., 34, 3, pp. 137-168, (2000); Laviano A., Meguid M.M., Nutritional issues in cancer management, Nutrition, 12, 5, pp. 358-371, (1996); Hebuterne X., Lemarie E., Michallet M., de Montreuil C.B., Schneider S.M., Goldwasser F., Prevalence of malnutrition and current use of nutrition suppo…	L.H. Koteng; European Palliative Care Research Centre (PRC), Department of Oncology, Oslo University Hospital, and Institute of Clinical Medicine, University of Oslo, Oslo, Norway; email: lisaheko@gmail.com		Elsevier B.V.						26672685				English	Clin. Nutr. Open. Sci.	Article	Final	All Open Access; Gold Open Access	Scopus	2-s2.0-85207561519
Ma W.; Cai B.; Li H.-X.; Tan X.; Deng M.-J.; Jiang L.; Sun M.-W.; Jiang H.	Ma, Wei (58199351300); Cai, Bin (57205849237); Li, Hua-xin (58243214700); Tan, Xin (58664746300); Deng, Meng-jie (58665948900); Jiang, Li (59297959600); Sun, Ming-wei (40762384500); Jiang, Hua (57034543200)	58199351300; 57205849237; 58243214700; 58664746300; 58665948900; 59297959600; 40762384500; 57034543200	GLIM-defined malnutrition in patients with acute abdomen associated with poor prognosis and increased economic burden: A cross-sectional study	2024	Nutrition in Clinical Practice	39	6		1364	1374	10	0	10.1002/ncp.11202	https://www.scopus.com/inward/record.uri?eid=2-s2.0-85202063844&doi=10.1002%2fncp.11202&partnerID=40&md5=52fbc08c4591db22a1983abc3d830e8f	Department of General Surgery, Nanjing Jinling Hospital, Affiliated Hospital of Medical School, Nanjing University, Nanjing, China; Institute for Emergency and Disaster Medicine, Sichuan Provincial People's Hospital, School of Medicine, University of Electronic Science and Technology of China, Chengdu, China; Department of Emergency Medicine, Sichuan Provincial People's Hospital, School of Medici…	Ma W., Department of General Surgery, Nanjing Jinling Hospital, Affiliated Hospital of Medical School, Nanjing University, Nanjing, China, Institute for Emergency and Disaster Medicine, Sichuan Provincial People's Hospital, School of Medicine, University of Electronic Science and Technology of China, Chengdu, China; Cai B., Institute for Emergency and Disaster Medicine, Sichuan Provincial People'…	Background: The Global Leadership Initiative on Malnutrition (GLIM) criteria have rapidly developed into a principal methodological framework for nutrition diagnosis. However, the applicability of the GLIM criteria in patients with acute abdomen has not been validated. Methods: This is a cross-sectional study conducted on patients diagnosed with acute abdomen and admitted to a tertiary hospital i…	acute abdomen; emergency department; GLIM; malnutrition; nutritional risk	Abdomen, Acute; Adult; Aged; China; Cost of Illness; Cross-Sectional Studies; Female; Hospitalization; Humans; Intensive Care Units; Intestinal Obstruction; Length of Stay; Male; Malnutrition; Middle Aged; Nutrition Assessment; Nutritional Status; Prevalence; Prognosis; alanine aminotransferase; albumin; aspartate aminotransferase; bilirubin; bilirubin glucuronide; C reactive protein; creatinine;…		alanine aminotransferase, 9000-86-6, 9014-30-6; aspartate aminotransferase, 9000-97-9; bilirubin, 18422-02-1, 635-65-4; bilirubin glucuronide, 27071-67-6; C reactive protein, 9007-41-4; creatinine, 19230-81-0, 60-27-5; hemoglobin, 9008-02-0; urea, 57-13-6	SPSS 27 software				Hastings R.S., Powers R.D., Abdominal pain in the ED: a 35-year retrospective, Am J Emerg Med, 29, 7, pp. 711-716, (2011); Grundmann R., Petersen M., Lippert H., Meyer F., Das akute (chirurgische) abdomen—epidemiologie, diagnostik und allgemeine prinzipien des managements, Z Gastroenterol, 48, 6, pp. 696-706, (2010); Mayumi T., Yoshida M., Tazuma S., Et al., Practice guidelines for primary care o…	H. Jiang; Institute for Emergency and Disaster Medicine, Sichuan Provincial People's Hospital, School of Medicine, University of Electronic Science and Technology of China, Chengdu, China; email: jianghua@uestc.edu.cn		John Wiley and Sons Inc						08845336		NCPRE	39189803	English	Nutr. Clin. Prac.	Article	Final	All Open Access; Hybrid Gold Open Access	Scopus	2-s2.0-85202063844
Marcos-Delgado A.; Yévenes-Briones H.; Fernández-Villa T.; Martín-Sánchez V.; Guallar-Castillón P.; Rodríguez-Artalejo F.; Lopez-Garcia E.	Marcos-Delgado, Alba (57202736569); Yévenes-Briones, Humberto (57208131304); Fernández-Villa, Tania (6507520275); Martín-Sánchez, Vicente (57627092300); Guallar-Castillón, Pilar (7004664089); Rodríguez-Artalejo, Fernando (7005228364); Lopez-Garcia, Esther (7003647181)	57202736569; 57208131304; 6507520275; 57627092300; 7004664089; 7005228364; 7003647181	Association between diet quality and malnutrition: pooled results from two population-based studies in older adults	2024	BMC Geriatrics	24	1	417				1	10.1186/s12877-024-04984-5	https://www.scopus.com/inward/record.uri?eid=2-s2.0-85192942698&doi=10.1186%2fs12877-024-04984-5&partnerID=40&md5=3381249668c6e40861d45cdca3a0dbb1	Department of Biomedical Sciences, Area of Preventive Medicine and Public Health, Universidad de León, León, Spain; The Research Group in Gene-Environment and Health Interactions, Institute of Biomedicine (IBIOMED), Universidad de León, León, Spain; School of Medicine, Department of Preventive Medicine and Public Health, Universidad Autónoma de Madrid, Avda. Arzobispo Morcillo 2, Madrid, 28029, S…	Marcos-Delgado A., Department of Biomedical Sciences, Area of Preventive Medicine and Public Health, Universidad de León, León, Spain, The Research Group in Gene-Environment and Health Interactions, Institute of Biomedicine (IBIOMED), Universidad de León, León, Spain; Yévenes-Briones H., School of Medicine, Department of Preventive Medicine and Public Health, Universidad Autónoma de Madrid, Avda.…	Background: The role of diet quality on malnutrition in older adults is uncertain, due the paucity of the research conducted and the use of use of screening tools that did not consider phenotypic criteria of malnutrition. Objective: To evaluate the association of two indices of diet quality, namely the Mediterranean Diet Adherence Screener (MEDAS) and the Alternative Healthy Eating Index (AHEI-20…	Alternative healthy eating index; Diet quality; GLIM criteria; Malnutrition; Mediterranean diet; Older adults	Aged; Aged, 80 and over; Cross-Sectional Studies; Diet; Diet, Mediterranean; Female; Humans; Independent Living; Male; Malnutrition; Middle Aged; Spain; aged; cross-sectional study; diet; female; human; independent living; male; malnutrition; Mediterranean diet; middle aged; procedures; Spain; very elderly					ISCIII-CDTI; Comunidad de Madrid; Ministerio de Ciencia e Innovación, MCIN; Instituto de Salud Carlos III, ISCIII; European Commission, EC; European Regional Development Fund, ERDF; European Social Fund Plus, ESF, (FIS 20/1040, 22/1111, CPP2022-009718, 23/272); European Social Fund Plus, ESF; Agencia Estatal de Investigación, AEI, (PMPTA23/00012, PMPTA22/00107); Agencia Estatal de Investigación, …	This work was supported by grants from the Institute of Health Carlos III, State Secretary of R\u2009+\u2009D\u2009+\u2009I of Spain, and the European Regional Development Fund/ European Social Fund) (FIS 20/1040, 22/1111, 23/272); PLEC2022-009352 and CPP2022-009718 grants (funded by MCIN/AEI/ and \u201CNextGenerationEU/PRTR\u201D); PMPTA22/00107 and PMPTA23/00012 grants (ISCIII-CDTI and the Euro…	Cederholm T., Jensen G.L., Correia M.I.T.D., Gonzalez M.C., Fukushima R., Higashiguchi T., Et al., GLIM criteria for the diagnosis of malnutrition – A consensus report from the global clinical nutrition community, Clin Nutr, 38, pp. 1-9, (2019); Sanchez-Rodriguez D., Locquet M., Reginster J.Y., Cavalier E., Bruyere O., Beaudart C., Mortality in malnourished older adults diagnosed by ESPEN and GLI…	E. Lopez-Garcia; School of Medicine, Department of Preventive Medicine and Public Health, Universidad Autónoma de Madrid, Madrid, Avda. Arzobispo Morcillo 2, 28029, Spain; email: Esther.lopez@uam.es		BioMed Central Ltd						14712318			38730363	English	BMC Geriatr.	Article	Final	All Open Access; Gold Open Access; Green Open Access	Scopus	2-s2.0-85192942698
Nishioka S.; Takayama M.; Okamoto T.; Miyai I.	Nishioka, Shinta (57532998400); Takayama, Masako (57190276787); Okamoto, Takatsugu (12763162100); Miyai, Ichiro (57197991576)	57532998400; 57190276787; 12763162100; 57197991576	Implementation of nutritional screening tools, nutritional assessment tools, and diagnostic criteria for malnutrition in convalescent rehabilitation wards: A nationwide survey	2024	Clinical Nutrition ESPEN	62			102	107	5	0	10.1016/j.clnesp.2024.04.026	https://www.scopus.com/inward/record.uri?eid=2-s2.0-85193986862&doi=10.1016%2fj.clnesp.2024.04.026&partnerID=40&md5=157ef4942a8b103704955c86756a65b2	Nutrition Committee, Kaifukuki Rehabilitation Ward Association, Japan; Annual Survey Committee, Kaifukuki Rehabilitation Ward Association, Japan; Department of Clinical Nutrition and Food Services, Nagasaki Rehabilitation Hospital, Japan; Faculty of Human Life Science, Department of Nutritional Science, Shokei University, Japan; Department of Rehabilitation Medicine, Nishi-Hiroshima Rehabilitatio…	Nishioka S., Nutrition Committee, Kaifukuki Rehabilitation Ward Association, Japan, Annual Survey Committee, Kaifukuki Rehabilitation Ward Association, Japan, Department of Clinical Nutrition and Food Services, Nagasaki Rehabilitation Hospital, Japan; Takayama M., Nutrition Committee, Kaifukuki Rehabilitation Ward Association, Japan, Faculty of Human Life Science, Department of Nutritional Scienc…	Background & aims: The utilization of recommended nutritional assessment measures in rehabilitation settings remains unclear. This study explored methods for identifying nutritional disorders using data from a nationwide survey conducted in convalescent rehabilitation wards. Methods: This cross-sectional study analyzed the annual survey, including methods for identifying malnutrition, the risk of…	Convalescent rehabilitation; GLIM criteria; Malnutrition; Nutritional assessment; Nutritional screening	Aged; Cross-Sectional Studies; Female; Humans; Male; Malnutrition; Mass Screening; Middle Aged; Nutrition Assessment; Nutritional Status; Surveys and Questionnaires; Article; body fat percentage; body mass; cross-sectional study; daily life activity; European Society for Clinical Nutrition and Metabolism criteria; health care personnel; health insurance; health survey; human; hypoalbuminemia; mal…					Kaifukuki Rehabilitation Ward Association; Japan Society for the Promotion of Science, JSPS, (22K17827); Japan Society for the Promotion of Science, JSPS	Funding text 1: The authors thank all the respondents for participating in the annual survey of the Kaifukuki Rehabilitation Ward Association. We also thank the directors of the KRW association for providing their advice.; Funding text 2: This study was supported by the Kaifukuki Rehabilitation Ward Association and Grant-in-Aid for Early-Career Scientists (KAKENHI) from the Japan Society for the …	Wojzischke J., van Wijngaarden J., van den Berg C., Cetinyurek-Yavuz A., Diekmann R., Luiking Y., Et al., Nutritional status and functionality in geriatric rehabilitation patients: a systematic review and meta-analysis, Eur Geriatr Med, 11, 2, pp. 195-207, (2020); Nishioka S., Okamoto T., Takayama M., Urushihara M., Watanabe M., Kiriya Y., Et al., Malnutrition risk predicts recovery of full oral …	S. Nishioka; Department of Clinical Nutrition and Food Services, Nagasaki Rehabilitation Hospital, Nagasaki, 4-11, Ginyamachi, Nagasaki City, 850-0854, Japan; email: shintacks@yahoo.co.jp		Elsevier Ltd						24054577			38901930	English	Clin. Nutr. ESPEN	Article	Final	All Open Access; Hybrid Gold Open Access	Scopus	2-s2.0-85193986862
Siotto M.; Guerrini A.; Cocco C.; Germanotta M.; Fasano A.; Cipollini V.; Cortellini L.; Pavan A.; Insalaco S.; Antonacci E.; Ruco E.; Mosca R.; Graziosi A.; Spatola P.; Malanga M.R.; Campana B.; Aprile I.G.	Siotto, Mariacristina (57196375460); Guerrini, Alessandro (57981630700); Cocco, Carola (58589646100); Germanotta, Marco (56375858800); Fasano, Alessio (57581358600); Cipollini, Valeria (57220201440); Cortellini, Laura (57204365098); Pavan, Arianna (58180308700); Insalaco, Sabina (57204364833); Antonacci, Erika (57697089500); Ruco, Elisabetta (57981960600); Mosca, Rita (57188581312); Graziosi, Adr…	57196375460; 57981630700; 58589646100; 56375858800; 57581358600; 57220201440; 57204365098; 58180308700; 57204364833; 57697089500; 57981960600; 57188581312; 57191912136; 59402937700; 59402447200; 6506792648; 7006748997	Malnutrition Diagnosis and Food Consumption in Subacute Post-Stroke Patients During Rehabilitation	2024	Nutrients	16	21	3589				0	10.3390/nu16213589	https://www.scopus.com/inward/record.uri?eid=2-s2.0-85208566355&doi=10.3390%2fnu16213589&partnerID=40&md5=7dbc60880111fd2710b31f5fa7fd802f	IRCCS Fondazione Don Carlo Gnocchi ONLUS, Florence, 50143, Italy; Department of Science and Technology for Humans and the Environment, Università Campus Bio-Medico di Roma, Rome, 00128, Italy	Siotto M., IRCCS Fondazione Don Carlo Gnocchi ONLUS, Florence, 50143, Italy; Guerrini A., IRCCS Fondazione Don Carlo Gnocchi ONLUS, Florence, 50143, Italy, Department of Science and Technology for Humans and the Environment, Università Campus Bio-Medico di Roma, Rome, 00128, Italy; Cocco C., IRCCS Fondazione Don Carlo Gnocchi ONLUS, Florence, 50143, Italy; Germanotta M., IRCCS Fondazione Don Carl…	Background: Stroke survivors frequently encounter malnutrition, adversely impacting clinical outcomes. Nevertheless, malnutrition and food consumption in post-stroke patients have not been frequently assessed, and their correlation with rehabilitation outcomes remains inadequately explored. The objective of this observational study was to evaluate malnutrition at admission in these patients, asse…	food consumption; GLIM criteria; malnutrition; plate waste method; post-stroke; rehabilitation	Activities of Daily Living; Aged; Aged, 80 and over; Eating; Female; Humans; Male; Malnutrition; Middle Aged; Nutrition Assessment; Nutritional Status; Stroke; Stroke Rehabilitation; Treatment Outcome; albumin; glucose; high density lipoprotein cholesterol; triacylglycerol; aged; albumin blood level; anamnesis; Article; Barthel index; blood sampling; body height; body mass; body weight; cerebrova…		glucose, 50-99-7, 84778-64-3, 8027-56-3			Ministero della Salute; Ministero dell’Istruzione, dell’Università e della Ricerca, MIUR, (PNC0000007); Ministero dell’Istruzione, dell’Università e della Ricerca, MIUR	This study was partially supported and funded by the Italian Ministry of Health\u2014Ricerca Corrente. This work was also supported by the Italian Ministry of Research, under the complementary actions of the NRRP \u201CFit4MedRob-Fit for Medical Robotics\u201D Grant (# PNC0000007).	Global, Regional, and National Incidence, Prevalence, and Years Lived with Disability for 310 Diseases and Injuries, 1990-2015: A Systematic Analysis for the Global Burden of Disease Study 2015, Lancet, 388, pp. 1545-1602, (2016); Cederholm T., Jensen G.L., Correia M.I.T.D., Gonzalez M.C., Fukushima R., Higashiguchi T., Baptista G., Barazzoni R., Blaauw R., Coats A., Et al., GLIM Criteria for the…	M. Siotto; IRCCS Fondazione Don Carlo Gnocchi ONLUS, Florence, 50143, Italy; email: msiotto@dongnocchi.it		Multidisciplinary Digital Publishing Institute (MDPI)						20726643			39519422	English	Nutrients	Article	Final		Scopus	2-s2.0-85208566355
Karachaliou A.; Bletsa M.; Mantzaris G.J.; Archavlis E.; Karampekos G.; Tzouvala M.; Zacharopoulou E.; Bamias G.; Kokkotis G.; Kontogianni M.D.	Karachaliou, Alexandra (57191905361); Bletsa, Maria (57224134587); Mantzaris, Gerassimos J. (26643022700); Archavlis, Emmanuel (6602790334); Karampekos, George (57218204945); Tzouvala, Maria (6506908222); Zacharopoulou, Eirini (57195484250); Bamias, Giorgos (6505916415); Kokkotis, George (57222314805); Kontogianni, Meropi D. (8615183800)	57191905361; 57224134587; 26643022700; 6602790334; 57218204945; 6506908222; 57195484250; 6505916415; 57222314805; 8615183800	Implementing the Global Leadership Initiative on Malnutrition (GLIM) criteria in Crohn's disease: Prevalence of malnutrition and association with clinical outcomes	2024	Clinical Nutrition	43	12		296	307	11	0	10.1016/j.clnu.2024.11.009	https://www.scopus.com/inward/record.uri?eid=2-s2.0-85208912353&doi=10.1016%2fj.clnu.2024.11.009&partnerID=40&md5=e57db354f7c0bfdea188397029f94392	Department of Nutrition & Dietetics, School of Health Sciences and Education, Harokopio University of Athens, 70 El. Venizelou Ave, Kallithea, 176 71, Greece; Department of Nutrition and Dietetics, ‘’Sotiria’’ Hospital of Athens, 152 Mesogion Ave, Athens, 115 27, Greece; Department of Gastroenterology, ‘’Evangelismos-Polykliniki’’ General Hospital, 45-47 Ypsilantou Str., Athens, 106 76, Greece; D…	Karachaliou A., Department of Nutrition & Dietetics, School of Health Sciences and Education, Harokopio University of Athens, 70 El. Venizelou Ave, Kallithea, 176 71, Greece; Bletsa M., Department of Nutrition and Dietetics, ‘’Sotiria’’ Hospital of Athens, 152 Mesogion Ave, Athens, 115 27, Greece; Mantzaris G.J., Department of Gastroenterology, ‘’Evangelismos-Polykliniki’’ General Hospital, 45-47…	Background & aims: Limited data exist regarding the implementation of the Global Leadership Initiative on Malnutrition (GLIM) criteria for diagnosing malnutrition in Crohn's disease (CD), and its association with CD prognosis. In the present study eighteen GLIM combinations and a combined one were implemented to identify differences in the prevalence of malnutrition and to investigate potential a…	Clinical outcomes; Crohn's disease; Disease course; GLIM; Malnutrition	Adult; Crohn Disease; Female; Humans; Leadership; Male; Malnutrition; Middle Aged; Nutrition Assessment; Prevalence; Prognosis; Prospective Studies; antibiotic agent; biological product; C reactive protein; corticosteroid; adult; adverse outcome; anthropometry; appendicular skeletal muscle mass index; arm circumference; Article; beverage; biochemical analysis; biopsy; body composition; body mass;…		C reactive protein, 9007-41-4	Model 220, seca, Germany; SPSS version 23, IBM, United States	IBM, United States; seca, Germany			Bischoff S.C., Bager P., Escher J., Forbes A., Hebuterne X., Hvas C.L., Et al., ESPEN guideline on Clinical Nutrition in inflammatory bowel disease, Clin Nutr, 42, 3, pp. 352-379, (2023); Nguyen G.C., Munsell M., Harris M.L., Nationwide prevalence and prognostic significance of clinically diagnosable protein-calorie malnutrition in hospitalized inflammatory bowel disease patients, Inflamm Bowel D…	M.D. Kontogianni; Department of Nutrition & Dietetics, School of Health Sciences and Education, Harokopio University of Athens, Kallithea, 70 El. Venizelou Ave, 176 71, Greece; email: mkont@hua.gr		Churchill Livingstone						02615614		CLNUD	39549477	English	Clin. Nutr.	Article	Final		Scopus	2-s2.0-85208912353
Alvarez-Altamirano K.; Bejarano-Rosales M.P.; González-Rodríguez B.K.; Mondragón-Nieto G.; Alatriste-Ortiz G.; Noguez L.J.J.; Gutiérrez-Salmeán G.; Fuchs-Tarlovsky V.	Alvarez-Altamirano, Karolina (55850991400); Bejarano-Rosales, Mónica P. (38860894500); González-Rodríguez, Bárbara Kassandra (59009463500); Mondragón-Nieto, Grissel (59157210600); Alatriste-Ortiz, Gabriela (56805109300); Noguez, Liz J. Jiménez (59157268900); Gutiérrez-Salmeán, Gabriela (24401531900); Fuchs-Tarlovsky, Vanessa (56013556300)	55850991400; 38860894500; 59009463500; 59157210600; 56805109300; 59157268900; 24401531900; 56013556300	Prevalence of nutritional risk and malnutrition in hospitalized patients: a retrospective, cross-sectional study of single-day screening	2024	Applied Physiology, Nutrition and Metabolism	49	6		838	843	5	1	10.1139/apnm-2023-0190	https://www.scopus.com/inward/record.uri?eid=2-s2.0-85193027939&doi=10.1139%2fapnm-2023-0190&partnerID=40&md5=8fb115d05b50625ccb1df52e14c9217a	Clinical Nutrition, Hospital General de México, Dr. Eduardo Liceaga, Mexico City, Mexico; Health Sciences Research Center (CICSA), Faculty of Health Sciences, Universidad Anáhuac México, Mexico City, Mexico	Alvarez-Altamirano K., Clinical Nutrition, Hospital General de México, Dr. Eduardo Liceaga, Mexico City, Mexico; Bejarano-Rosales M.P., Clinical Nutrition, Hospital General de México, Dr. Eduardo Liceaga, Mexico City, Mexico; González-Rodríguez B.K., Clinical Nutrition, Hospital General de México, Dr. Eduardo Liceaga, Mexico City, Mexico; Mondragón-Nieto G., Clinical Nutrition, Hospital General d…	Hospital malnutrition remains a significant public health issue, particularly in developing countries. The Global Leadership Initiative on Malnutrition (GLIM) proposed homogenizing criteria to standardize malnutrition diagnosis. This study aimed to retrospectively determine the prevalence of nutritional risk and malnutrition diagnoses among hospitalized patients using the Nutritional Risk Screeni…	Global Leadership Initiative on Malnutrition; hospitalized patients; malnutrition; nutritional risk; Nutritional Risk Screening; prevalence	Adult; Aged; Aged, 80 and over; Body Mass Index; Cross-Sectional Studies; Female; Hospitalization; Humans; Male; Malnutrition; Mass Screening; Middle Aged; Nutrition Assessment; Nutritional Status; Prevalence; Retrospective Studies; Risk Factors; adult; aged; body mass; cross-sectional study; diagnosis; epidemiology; female; hospitalization; human; male; malnutrition; mass screening; middle aged;…							Alvarez-Altamirano K., Delgadillo T., Garcia-Garcia A., Alatriste-Ortiz G., Vanessa F.T., Prevalencia de riesgo de desnutrición evaluada con NRS-2002 en población oncológica mexicana, Nutr. Hosp, 30, 1, pp. 173-178, (2014); Balci C., Bolayir B., Esme M., Arik G., Kuyumcu M.E., Yesil Y., Et al., Comparison of the efficacy of the global leadership initiative on malnutrition criteria, subjective glo…	V. Fuchs-Tarlovsky; Clinical Nutrition, Hospital General de México, Dr. Eduardo Liceaga, Mexico City, Mexico; email: vanessafuchstarlovsky@gmail.com		Canadian Science Publishing						17155312			38700079	English	Appl. Physiol. Nutr. Metab.	Article	Final		Scopus	2-s2.0-85193027939
Visser J.; Cederholm T.; Philips L.; Blaauw R.	Visser, Janicke (56466160300); Cederholm, Tommy (7004021618); Philips, Lauren (57195432127); Blaauw, Renée (6701769656)	56466160300; 7004021618; 57195432127; 6701769656	Prevalence and related assessment practices of adult hospital malnutrition in Africa: A scoping review	2024	Clinical Nutrition ESPEN	63			121	132	11	1	10.1016/j.clnesp.2024.06.015	https://www.scopus.com/inward/record.uri?eid=2-s2.0-85196944604&doi=10.1016%2fj.clnesp.2024.06.015&partnerID=40&md5=125eeb2c028328247edf7df477739e2c	Division of Human Nutrition, Department of Global Health, Stellenbosch University, South Africa; Clinical Nutrition and Metabolism, Department of Public Health and Caring Sciences, Uppsala University, Uppsala, Sweden; TASK Applied Science, Cape Town, South Africa	Visser J., Division of Human Nutrition, Department of Global Health, Stellenbosch University, South Africa; Cederholm T., Clinical Nutrition and Metabolism, Department of Public Health and Caring Sciences, Uppsala University, Uppsala, Sweden; Philips L., TASK Applied Science, Cape Town, South Africa; Blaauw R., Division of Human Nutrition, Department of Global Health, Stellenbosch University, Sou…	Background and aims: Globally, hospital malnutrition prevalence is estimated at 20–50%, with little known about the situation in African hospitals. The aim of this scoping review was to appraise the current evidence base regarding the prevalence of adult hospital malnutrition and related assessment practices in an African context. Methods: A comprehensive and exhaustive search strategy was undert…	Adult; Hospital; Malnutrition; Nutritional status; Prevalence; Review	Adult; Africa; Hospitalization; Hospitals; Humans; Malnutrition; Nutrition Assessment; Nutritional Status; Prevalence; serum albumin; transferrin; Africa; anthropometry; arm circumference; Article; body mass; body weight loss; dietary intake; Geriatric Nutritional Risk Index; hospitalization; human; lymphocyte count; malnutrition; Malnutrition Universal Screening Tool; Nutritional Risk Index; obe…		serum albumin, 9048-46-8; transferrin, 82030-93-1					Butterworth C., The skeleton in the hospital closet, Nutr Today, 9, pp. 4-8, (1974); Bistrian B.R., Blackburn G.L., Hallowell E., Heddle R., Protein status of general surgical patients, JAMA, 230, pp. 858-860, (1974); Bistrian B.R., Blackburn G.L., Vitale J., Cochran D., Naylor J., Prevalence of malnutrition in general medical patients, JAMA, 235, pp. 1567-1570, (1976); Souza T.T., Sturion C.J., …	J. Visser; Division Human Nutrition, Faculty of Medicine and Health Sciences (Stellenbosch University), Tygerberg, Francie van Zijl Drive, South Africa; email: jconrad@sun.ac.za		Elsevier Ltd						24054577			38943652	English	Clin. Nutr. ESPEN	Article	Final	All Open Access; Hybrid Gold Open Access	Scopus	2-s2.0-85196944604
Noda T.; Maekawa E.; Maeda D.; Uchida S.; Yamashita M.; Hamazaki N.; Nozaki K.; Saito H.; Saito K.; Ogasahara Y.; Konishi M.; Kitai T.; Iwata K.; Jujo K.; Wada H.; Kasai T.; Nagamatsu H.; Ozawa T.; Izawa K.; Yamamoto S.; Aizawa N.; Yonezawa R.; Oka K.; Ako J.; Momomura S.-I.; Kagiyama N.; Matsue Y.; Kamiya K.	Noda, Takumi (57221980201); Maekawa, Emi (35311218500); Maeda, Daichi (57211436460); Uchida, Shota (57214068084); Yamashita, Masashi (57197816791); Hamazaki, Nobuaki (56814829600); Nozaki, Kohei (56814352600); Saito, Hiroshi (57207873239); Saito, Kazuya (7406509837); Ogasahara, Yuki (57217992008); Konishi, Masaaki (35109197900); Kitai, Takeshi (25932258300); Iwata, Kentaro (57216109643); Jujo, Ke…	57221980201; 35311218500; 57211436460; 57214068084; 57197816791; 56814829600; 56814352600; 57207873239; 7406509837; 57217992008; 35109197900; 25932258300; 57216109643; 14070345800; 58373570300; 12647580100; 57191529811; 57217993922; 57217986163; 55589550800; 57217992274; 57217233380; 57217991689; 6701389098; 56478559100; 56032730000; 57219956305; 8632446700	Prevalence and Prognostic Value of Cachexia Diagnosed by New Definition for Asian People in Older Patients With Heart Failure	2024	Journal of Cachexia, Sarcopenia and Muscle	15	6		2660	2668	8	1	10.1002/jcsm.13610	https://www.scopus.com/inward/record.uri?eid=2-s2.0-85208178001&doi=10.1002%2fjcsm.13610&partnerID=40&md5=d59a45c7b80e731061fe783f5ccc6a01	Department of Rehabilitation Sciences, Kitasato University Graduate School of Medical Sciences, Sagamihara, Japan; Department of Cardiovascular Rehabilitation, National Cerebral and Cardiovascular Center, Suita, Japan; Department of Cardiovascular Medicine, Kitasato University School of Medicine, Sagamihara, Japan; Department of Cardiovascular Biology and Medicine, Juntendo University Graduate Sc…	Noda T., Department of Rehabilitation Sciences, Kitasato University Graduate School of Medical Sciences, Sagamihara, Japan, Department of Cardiovascular Rehabilitation, National Cerebral and Cardiovascular Center, Suita, Japan; Maekawa E., Department of Cardiovascular Medicine, Kitasato University School of Medicine, Sagamihara, Japan; Maeda D., Department of Cardiovascular Biology and Medicine, …	Background: The Asian Working Group for Cachexia (AWGC) proposed a new definition of cachexia; however, its impact on cachexia prevalence and overlaps with other conditions, such as sarcopenia and malnutrition, are unclear. We investigated these aspects and the prognostic value of cachexia based on the AWGC on mortality in older patients with heart failure (HF). Methods: This study was a secondar…	Asia Working Group for Cachexia; cachexia; heart failure; malnutrition; prognosis; sarcopenia	Aged; Aged, 80 and over; Asian People; Cachexia; Female; Heart Failure; Humans; Male; Malnutrition; Prevalence; Prognosis; Prospective Studies; Sarcopenia; biological marker; brain natriuretic peptide; C reactive protein; acute heart failure; aged; aging; all cause mortality; arm circumference; arm muscle; Article; Asian; body mass; cachexia; calf circumference; cause of death; clinical practice;…		brain natriuretic peptide, 114471-18-0; C reactive protein, 9007-41-4			Japan Heart Foundation, JHF; Otsuka Pharmaceutical, OPC; Eiken Chemical Co. Ltd; Novartis Pharma; Japan Society for the Promotion of Science, JSPS, (21H03309, 19K11424); Japan Society for the Promotion of Science, JSPS	Funding text 1: Funding: This study was partially supported by Novartis Pharma Research Grants, a Japan Heart Foundation Research Grant, EN Otsuka Pharmaceutical Co. Ltd. and the Japan Society for the Promotion of Science (JSPS) KAKENHI (grant numbers 21H03309 and 19K11424). The sponsors had no role in the study design, methods, patient recruitment, data collection, analysis or article preparatio…	Bielecka-Dabrowa A., Ebner N., Dos Santos M.R., Ishida J., Hasenfuss G., von Haehling S., Cachexia, Muscle Wasting, and Frailty in Cardiovascular Disease, European Journal of Heart Failure, 22, pp. 2314-2326, (2020); Evans W.J., Morley J.E., Argiles J., Et al., Cachexia: A New Definition, Clinical Nutrition, 27, pp. 793-799, (2008); Cederholm T., Barazzoni R., Austin P., Et al., ESPEN Guidelines …	K. Kamiya; Department of Rehabilitation Sciences, Kitasato University Graduate School of Medical Sciences, Sagamihara, Japan; email: k-kamiya@kitasato-u.ac.jp; Y. Matsue; Department of Cardiovascular Biology and Medicine, Juntendo University Graduate School of Medicine, Tokyo, Japan; email: yuya8950@gmail.com		John Wiley and Sons Inc						21905991			39500719	English	J. Cachexia Sarcopenia Muscle	Article	Final	All Open Access; Gold Open Access	Scopus	2-s2.0-85208178001
Graciano G.F.; Souza I.R.; Correia M.I.T.D.; Anastácio L.R.; Santos B.C.	Graciano, Guilherme F. (57222097824); Souza, Isabella R. (58866297800); Correia, Maria Isabel T. D. (7102145838); Anastácio, Lucilene R. (34968936900); Santos, Bárbara C. (57218610618)	57222097824; 58866297800; 7102145838; 34968936900; 57218610618	Global Leadership Initiative on Malnutrition criteria in older adults who are institutionalized: Agreement with the Subjective Global Assessment and its impact on 5-year mortality	2024	Nutrition in Clinical Practice	39	6		1388	1395	7	0	10.1002/ncp.11120	https://www.scopus.com/inward/record.uri?eid=2-s2.0-85184216501&doi=10.1002%2fncp.11120&partnerID=40&md5=66ec30df2b9c6528e0e5137ab681f684	Sciences Applied to Adult Health Graduate Program, Faculty of Medicine, Universidade Federal de Minas Gerais, Belo Horizonte, Brazil; Food Science Graduate Program, Faculty of Pharmacy, Universidade Federal de Minas Gerais, Belo Horizonte, Brazil; Surgery Graduate Program, Faculty of Medicine, Universidade Federal de Minas Gerais, Belo Horizonte, Brazil	Graciano G.F., Sciences Applied to Adult Health Graduate Program, Faculty of Medicine, Universidade Federal de Minas Gerais, Belo Horizonte, Brazil; Souza I.R., Food Science Graduate Program, Faculty of Pharmacy, Universidade Federal de Minas Gerais, Belo Horizonte, Brazil; Correia M.I.T.D., Surgery Graduate Program, Faculty of Medicine, Universidade Federal de Minas Gerais, Belo Horizonte, Brazi…	Background: This study aimed to assess the prevalence of malnutrition according to Subjective Global Assessment (SGA), Mini Nutritional Assessment–Full Form (MNA-FF), and different combinations of the Global Leadership Initiative on Malnutrition (GLIM) criteria in older adults who are institutionalized, and the impact of malnutrition on 5-year mortality. Methods: Nutrition status was assessed by …	GLIM criteria; homes for the aged; malnutrition	Aged; Aged, 80 and over; Cross-Sectional Studies; Female; Geriatric Assessment; Humans; Institutionalization; Leadership; Logistic Models; Male; Malnutrition; Nutrition Assessment; Nutritional Status; Prevalence; Sensitivity and Specificity; adult; aged; Alzheimer disease; anthropometry; Article; assessment of humans; body mass; chronic obstructive lung disease; controlled study; cross-sectional …					Fundação de Amparo à Pesquisa do Estado de Minas Gerais, FAPEMIG, (APQ‐02444‐21); Fundação de Amparo à Pesquisa do Estado de Minas Gerais, FAPEMIG; Conselho Nacional de Desenvolvimento Científico e Tecnológico, CNPq, (303754/2019‐2, 308037/2023‐5, 405162/2021-9); Conselho Nacional de Desenvolvimento Científico e Tecnológico, CNPq	Funding text 1: The authors acknowledge Funda\u00E7\u00E3o de Amparo a Pesquisa do Estado de Minas Gerais (FAPEMIG) for the scholarship given to B\u00E1rbara Chaves Santos and the project (APQ\u201002444\u201021), and Conselho Nacional de Desenvolvimento Cient\u00EDfico e Tecnol\u00F3gico (CNPq) (303754/2019\u20102; 405162/2021\u20109 and 308037/2023\u20105). ; Funding text 2: The authors acknowl…	Volkert D., Beck A.M., Cederholm T., Et al., ESPEN guideline on clinical nutrition and hydration in geriatrics, Clin Nutr, 38, 1, pp. 10-47, (2019); Cereda E., Valzolgher L., Pedrolli C., Mini nutritional assessment is a good predictor of functional status in institutionalised elderly at risk of malnutrition, Clin Nutr, 27, 5, pp. 700-705, (2008); Alibhai S.M.H., Greenwood C., Payette H., An appr…	B.C. Santos; Food Science Graduate Program, Faculty of Pharmacy, Universidade Federal de Minas Gerais, Belo Horizonte, Brazil; email: barbarachs96@gmail.com		John Wiley and Sons Inc						08845336		NCPRE	38316566	English	Nutr. Clin. Prac.	Article	Final		Scopus	2-s2.0-85184216501
Gersely G.D.; Klein R.C.M.; da Rocha G.D.G.V.; Bruzaca W.F.D.S.; Ribeiro L.M.K.; Santos B.C.; de Almeida M.M.F.A.; Junior J.M.S.; Correia M.I.T.D.; Waitzberg D.L.; Ozorio G.A.	Gersely, Gabriela Delvaux (59166122600); Klein, Rafaela Camila Martins (59166641900); da Rocha, Gabriela Del Gallo Vieira (59166122700); Bruzaca, Wannia Ferreira de Sousa (58564307700); Ribeiro, Lia Mara Kauchi (56804399300); Santos, Bárbara Chaves (57218610618); de Almeida, Maria Manuela Ferreira Alves (57211312208); Junior, João Manoel Silva (57447580800); Correia, Maria Isabel Toulson Davisson…	59166122600; 59166641900; 59166122700; 58564307700; 56804399300; 57218610618; 57211312208; 57447580800; 7102145838; 7006460075; 57194136259	GLIM criteria validation and reliability in critically ill patients with cancer: A prospective study	2024	Journal of Parenteral and Enteral Nutrition	48	6		726	734	8	0	10.1002/jpen.2657	https://www.scopus.com/inward/record.uri?eid=2-s2.0-85195609131&doi=10.1002%2fjpen.2657&partnerID=40&md5=77b5184813d29a55a982ad4261378d1f	Multiprofessional Residency Program in Adult Oncology Care, Hospital das Clínicas, University of São Paulo, São Paulo, Brazil; Nutrition and Dietetics Service, Cancer Institute of the State of São Paulo, São Paulo, Brazil; Graduate Program in Food Science, Federal University of Minas Gerais, Minas Gerais, Brazil; Postgraduate Program in Anesthesiology, Surgical Sciences and Perioperative Medicine…	Gersely G.D., Multiprofessional Residency Program in Adult Oncology Care, Hospital das Clínicas, University of São Paulo, São Paulo, Brazil; Klein R.C.M., Multiprofessional Residency Program in Adult Oncology Care, Hospital das Clínicas, University of São Paulo, São Paulo, Brazil; da Rocha G.D.G.V., Multiprofessional Residency Program in Adult Oncology Care, Hospital das Clínicas, University of S…	Background: The present study aims to assess the interrater reliability of the Global Leadership Initiative on Malnutrition (GLIM) criteria, a framework to provide a consensus diagnosis of malnutrition. We also aimed to investigate its concurrent and predictive validity in the context of patients with cancer admitted to the intensive care unit (ICU). Methods: Individuals aged ≥19 years with cance…	critically ill cancer patients; Global Leadership Initiative on Malnutrition; malnutrition; mortality	Adult; Aged; Critical Illness; Female; Humans; Intensive Care Units; Male; Malnutrition; Middle Aged; Neoplasms; Nutrition Assessment; Nutritional Status; Proportional Hazards Models; Prospective Studies; Reproducibility of Results; Weight Loss; antineoplastic agent; C reactive protein; adult; Article; body weight loss; breast cancer; calf circumference; cancer patient; cancer surgery; chemoradio…		C reactive protein, 9007-41-4					Martos-Benitez F.D., Soler-Morejon C.D., Lara-Ponce K.X., Et al., Critically ill patients with cancer: a clinical perspective, World J Clin Oncol, 11, 10, pp. 809-835, (2020); Ozorio G.A., Ribeiro L.M.K., Santos B.C., Et al., Exploring the use of the GLIM criteria to diagnose malnutrition in cancer inpatients, Nutrition, 116, (2023); de Pinho N.B., Martucci R.B., Rodrigues V.D., Et al., Malnutrit…	G.A. Ozorio; Nutrition and Dietetics Service, Cancer Institute of the State of São Paulo, São Paulo, Brazil; email: gislaineozorio@gmail.com		John Wiley and Sons Inc						01486071		JPEND	38850511	English	J. Parenter. Enter. Nutr.	Article	Final		Scopus	2-s2.0-85195609131
Maffini L.F.; Viegas G.M.; Steemburgo T.; Souza G.C.	Maffini, Larissa Farinha (57892719100); Viegas, Gabrielle Maganha (59248931300); Steemburgo, Thais (23089342300); Souza, Gabriela Corrêa (16032436900)	57892719100; 59248931300; 23089342300; 16032436900	Global Leadership Initiative on Malnutrition criteria using calf and upper arm circumference as phenotypic criteria for assessing muscle mass demonstrate satisfactory validity for diagnosing malnutrition in hospitalized patients: A prospective cohort study	2024	Nutrition in Clinical Practice	39	6		1431	1440	9	2	10.1002/ncp.11200	https://www.scopus.com/inward/record.uri?eid=2-s2.0-85200576237&doi=10.1002%2fncp.11200&partnerID=40&md5=e353486f0bfae11ba657e77be3b0ade5	Postgraduate Program in, Food, Nutrition, and Health, Universidade Federal do Rio Grande do Sul, Rio Grande do Sul, Porto Alegre, Brazil; Hospital de Clínicas de Porto Alegre, Rio Grande do Sul, Porto Alegre, Brazil; Departament of Nutrition, Universidade Federal de Ciências da Saúde de Porto Alegre, Rio Grande do Sul, Porto Alegre, Brazil; Department of Nutrition, Universidade Federal do Rio Gra…	Maffini L.F., Postgraduate Program in, Food, Nutrition, and Health, Universidade Federal do Rio Grande do Sul, Rio Grande do Sul, Porto Alegre, Brazil, Hospital de Clínicas de Porto Alegre, Rio Grande do Sul, Porto Alegre, Brazil; Viegas G.M., Departament of Nutrition, Universidade Federal de Ciências da Saúde de Porto Alegre, Rio Grande do Sul, Porto Alegre, Brazil; Steemburgo T., Postgraduate P…	Background: Hospitalized individuals present high rates of malnutrition and loss of muscle mass (MM). Imaging techniques for assessing MM are expensive and scarcely available in hospital practice. The Global Leadership Initiative on Malnutrition (GLIM) proposed a framework for malnutrition diagnosis that includes simple measurements to assess MM, such as calf circumference (CC) and mid-upper arm …	Global Leadership Initiative on Malnutrition criteria; in-hospital death; length of stay; malnutrition; nutrition assessment	Aged; Anthropometry; Arm; Female; Hospitalization; Humans; Inpatients; Leg; Male; Malnutrition; Middle Aged; Muscle, Skeletal; Nutrition Assessment; Nutritional Status; Phenotype; Prospective Studies; Reproducibility of Results; adult; anthropometry; arm circumference; Article; body composition; body mass; body weight loss; calf circumference; cardiovascular disease; chi square test; cohort analy…			SPSS version 25.0				Norman K., Pichard C., Lochs H., Pirlich M., Prognostic impact of disease-related malnutrition, Clin Nutr, 27, 1, pp. 5-15, (2008); Lew C.C.H., Yandell R., Fraser R.J.L., Chua A.P., Chong M.F.F., Miller M., association between malnutrition and clinical outcomes in the intensive care unit: a systematic review, JPEN J Parenter Enteral Nutr, 41, 5, pp. 744-758, (2017); Barker L.A., Gout B.S., Crowe …	G.C. Souza; Postgraduate Program in, Food, Nutrition, and Health, Universidade Federal do Rio Grande do Sul, Porto Alegre, Rio Grande do Sul, Brazil; email: gcsouza@hcpa.edu.br		John Wiley and Sons Inc						08845336		NCPRE	39113491	English	Nutr. Clin. Prac.	Article	Final		Scopus	2-s2.0-85200576237
Knobloch I.D.S.; Souza G.C.; Vale M.D.M.; Ribeiro É.C.T.; Silva F.M.	Knobloch, Ingrid da Silveira (57227971000); Souza, Gabriela Corrêa (16032436900); Vale, Marla Darlene Machado (59193853500); Ribeiro, Édina Caroline Ternus (57219654493); Silva, Flávia Moraes (37012304200)	57227971000; 16032436900; 59193853500; 57219654493; 37012304200	Association between isolated or combined malnutrition and sarcopenia and quality of life in heart failure outpatients: A cross-sectional study	2024	Journal of Parenteral and Enteral Nutrition	48	5		588	596	8	1	10.1002/jpen.2635	https://www.scopus.com/inward/record.uri?eid=2-s2.0-85192972799&doi=10.1002%2fjpen.2635&partnerID=40&md5=663e343bc1f14e2f02661adedd724327	Department of Nutrition, Universidade Federal de Ciências da Saúde de Porto Alegre, Porto Alegre, Brazil; Department of Nutrition and Post Graduate Program in Food, Nutrition and Health, School of Medicine, Universidade Federal do Rio Grande do Sul, Porto Alegre, Brazil; Food and Nutrition Research Center, Hospital de Clínicas de Porto Alegre (HCPA-UFRGS), Porto Alegre, Brazil; Department of Nutr…	Knobloch I.D.S., Department of Nutrition, Universidade Federal de Ciências da Saúde de Porto Alegre, Porto Alegre, Brazil; Souza G.C., Department of Nutrition and Post Graduate Program in Food, Nutrition and Health, School of Medicine, Universidade Federal do Rio Grande do Sul, Porto Alegre, Brazil, Food and Nutrition Research Center, Hospital de Clínicas de Porto Alegre (HCPA-UFRGS), Porto Alegr…	Background: Heart failure (HF) is a chronic condition with symptoms linked to worse quality of life. Malnutrition and sarcopenia are conditions frequently found in patients with HF. This study aims to evaluate the association between isolated or combined malnutrition and sarcopenia and quality of life in outpatients with HF. Methods: This is a cross-sectional study with a sample of outpatients wi…	heart failure; malnutrition; outpatient; quality of life; sarcopenia	Aged; Cross-Sectional Studies; Female; Heart Failure; Humans; Male; Malnutrition; Middle Aged; Nutritional Status; Outpatients; Quality of Life; Sarcopenia; Surveys and Questionnaires; adult; Article; body weight; calf circumference; comparative study; controlled study; cross-sectional study; demography; disease association; female; food intake; heart failure; heart left ventricle ejection fracti…					Conselho Nacional de Desenvolvimento Científico e Tecnológico, CNPq	Ingrid da Silveira Knobloch received a scholarship as an undergraduate research student, \u00C9dina Caroline Ternus Ribeiro received a scholarship as a doctoral student, and Fl\u00E1via Moraes Silva received a productivity scholarship from the Brazilian National Council for Scientific and Technological Development (CNPq).	Rohde L.E.P., Montera M.W., Bocchi E.A., Et al., Diretriz Brasileira de Insuficiência Cardíaca Crônica e Aguda. Article in Portuguese, Arq Bras Cardiol, 111, 3, pp. 436-539, (2018); Rahman A., Jafry S., Jeejeebhoy K., Nagpal A.D., Pisani B., Agarwala R., Malnutrition and cachexia in heart failure, JPEN J Parenter Enteral Nutr, 40, 4, pp. 475-486, (2016); Freedland K.E., Rich M.W., Carney R.M., Im…	F.M. Silva; Nutrition Department and Nutrition Science Graduate Program, Universidade Federal de Ciências da Saúde de Porto Alegre, Porto Alegre, Brazil; email: flaviams@ufcspa.edu.br		John Wiley and Sons Inc						01486071		JPEND	38738981	English	J. Parenter. Enter. Nutr.	Article	Final		Scopus	2-s2.0-85192972799
de Jorge-Huerta L.; Marco-Alacid C.; Grande C.; Velardo Andrés C.	de Jorge-Huerta, Lucía (57191887345); Marco-Alacid, Cristian (57201294078); Grande, Cristina (59305667800); Velardo Andrés, Christian (59305989700)	57191887345; 57201294078; 59305667800; 59305989700	A Narrative Review of the Diagnosis and Treatment of Sarcopenia and Malnutrition in Patients with Heart Failure	2024	Nutrients	16	16	2717				0	10.3390/nu16162717	https://www.scopus.com/inward/record.uri?eid=2-s2.0-85202603126&doi=10.3390%2fnu16162717&partnerID=40&md5=8f67eca476a6ed3b3e7489cb95df98d5	Hospital Universitario, 12 de Octubre, Madrid, 28041, Spain; Hospital Virgen de los Lirios, Alcoy, 03804, Spain; Medical Scientific Liaison, Abbott Nutrición, Madrid, 28050, Spain; Hospital Virgen del Puerto, Plasencia, 10600, Spain	de Jorge-Huerta L., Hospital Universitario, 12 de Octubre, Madrid, 28041, Spain; Marco-Alacid C., Hospital Virgen de los Lirios, Alcoy, 03804, Spain; Grande C., Medical Scientific Liaison, Abbott Nutrición, Madrid, 28050, Spain; Velardo Andrés C., Hospital Virgen del Puerto, Plasencia, 10600, Spain	The prevalence of sarcopenia (loss of muscle strength, mass and function) in individuals with heart failure (HF) stands at a considerable level (approximately 20%), contributing to heightened mortality rates and diminished quality of life. The underlying pathophysiological mechanisms involve the presence of low-grade inflammation and a disturbance of the anabolic–catabolic protein balance. The nu…	diet; heart failure; malnutrition; nutritional supplementation; physical exercise; sarcopenia	Heart Failure; Humans; Malnutrition; Nutrition Assessment; Nutritional Status; Quality of Life; Sarcopenia; nutrition supplement; trace element; body mass; body weight loss; computer assisted tomography; exercise; heart failure; human; leadership; malnutrition; malnutrition assessment; Medline; muscle atrophy; muscle function; muscle mass; muscle strength; nutritional assessment; pathogenesis; ph…					Abbott Nutrition	This review was sponsored by Abbott Nutrition. The sponsor had no role in the design, execution, interpretation or writing of the manuscript.	McDonagh T.A., Metra M., Adamo M., Gardner R.S., Baumbach A., Bohm M., Burri H., Butler J., Celutkiene J., Chioncel O., Et al., 2021 ESC Guidelines for the diagnosis and treatment of acute and chronic heart failure, Eur. Heart J, 42, pp. 3599-3726, (2021); Cruz-Jentoft A.J., Bahat G., Bauer J., Boirie Y., Bruyere O., Cederholm T., Cooper C., Landi F., Rolland Y., Sayer A.A., Et al., Sarcopenia: R…	L. de Jorge-Huerta; Hospital Universitario, Madrid, 12 de Octubre, 28041, Spain; email: lucia.dejorge@salud.madrid.org		Multidisciplinary Digital Publishing Institute (MDPI)						20726643			39203852	English	Nutrients	Review	Final	All Open Access; Gold Open Access; Green Open Access	Scopus	2-s2.0-85202603126
Volkert D.; Delzenne N.; Demirkan K.; Schneider S.; Abbasoglu O.; Bahat G.; Barazzoni R.; Bauer J.; Cuerda C.; de van der Schueren M.; Doganay M.; Halil M.; Lehtisalo J.; Piccoli G.B.; Rolland Y.; Sengul Aycicek G.; Visser M.; Wickramasinghe K.; Wirth R.; Wunderle C.; Zanetti M.; Cederholm T.	Volkert, D. (6701760945); Delzenne, N. (7003523433); Demirkan, K. (6603043531); Schneider, S. (7401903585); Abbasoglu, O. (35519051400); Bahat, G. (6505705145); Barazzoni, R. (7004758706); Bauer, J. (57192890201); Cuerda, C. (8276234200); de van der Schueren, M. (6504450276); Doganay, M. (56258795400); Halil, M. (8650497700); Lehtisalo, J. (24176987300); Piccoli, G.B. (35360766900); Rolland, Y. (…	6701760945; 7003523433; 6603043531; 7401903585; 35519051400; 6505705145; 7004758706; 57192890201; 8276234200; 6504450276; 56258795400; 8650497700; 24176987300; 35360766900; 7007024863; 56667655000; 7102107053; 23037678400; 16025804700; 58475310800; 7102283602; 7004021618	Nutrition for the older adult – Current concepts. Report from an ESPEN symposium	2024	Clinical Nutrition	43	8		1815	1824	9	2	10.1016/j.clnu.2024.06.020	https://www.scopus.com/inward/record.uri?eid=2-s2.0-85197197013&doi=10.1016%2fj.clnu.2024.06.020&partnerID=40&md5=9159077f47198d0f9573696dcc8d2665	Institute for Biomedicine of Aging, Friedrich-Alexander-Universität Erlangen-Nürnberg, Nuremberg, Germany; Metabolism and Nutrition Research Group, Louvain Drug Research Institute, UCLouvain, Brussels, Belgium; Department of Clinical Pharmacy, Faculty of Pharmacy, Hacettepe University, Ankara, Turkey; Gastroenterology and Nutrition, CHU de Nice, Université Côte d'Azur, Nice, France; Department of…	Volkert D., Institute for Biomedicine of Aging, Friedrich-Alexander-Universität Erlangen-Nürnberg, Nuremberg, Germany; Delzenne N., Metabolism and Nutrition Research Group, Louvain Drug Research Institute, UCLouvain, Brussels, Belgium; Demirkan K., Department of Clinical Pharmacy, Faculty of Pharmacy, Hacettepe University, Ankara, Turkey; Schneider S., Gastroenterology and Nutrition, CHU de Nice,…	Background & aims: In view of the global demographic shift, a scientific symposium was organised by the European Society for Clinical Nutrition and Metabolism (ESPEN) to address nutrition-related challenges of the older population and provide an overview of the current state of knowledge. Methods: Eighteen nutrition-related issues of the ageing global society were presented by international exper…	Ageing; Nutritional intervention; Older adults; Report	Aged; Aged, 80 and over; Aging; Frailty; Geriatric Assessment; Humans; Malnutrition; Nutritional Status; Obesity; Sarcopenia; adult; aged; aging; anorexia; drug therapy; dysphagia; epidemiology; exercise; frailty; functional status; human; malnutrition; metabolic syndrome X; nutrition; obesity management; review; sarcopenia; sarcopenic obesity; symposium; aging; geriatric assessment; malnutrition…					European Society for Clinical Nutrition and Metabolism, ESPEN; InBody; Nestle Health Science , Nutricia and Plifarma; Nestle Health Science, Nutricia and Plifarma	The symposium on which this report is based was funded by ESPEN , the European Society for Clinical Nutrition and Metabolism , with unconditional support of Abott , Akern , Baxter , Burset Medical, Erenler MediKal , InBody , Nestle Health Science , Nutricia and Plifarma . No funds were received for the preparation of this report. The supporting companies were in no way involved in the planning an…	Kirk D., Catal C., Tekinerdogan B., Precision nutrition: a systematic literature review, Comput Biol Med, 133, (2021); Kahkoska A.R.M.D., Freeman N.L.B., Jones E.P., Shirazi D., Browder S., Page A., Et al., Individualized interventions and precision health: Lessons learned from a systematic review and implications for analytics-driven geriatric research, J Am Geriatr Soc, 71, pp. 383-393, (2023);…	D. Volkert; Friedrich-Alexander-Universität Erlangen-Nürnberg, Institute for Biomedicine of Aging, Nürnberg, Kobergerstraße 60, 90408, Germany; email: dorothee.volkert@fau.de		Churchill Livingstone						02615614		CLNUD	38970937	English	Clin. Nutr.	Review	Final	All Open Access; Hybrid Gold Open Access	Scopus	2-s2.0-85197197013
Hussain N.; Ur Rehman H.; Iqbal M.; Zafar M.A.; Sarwar M.K.; Ur Rehman Tariq M.A.	Hussain, Nazakat (59352161900); Ur Rehman, Habib (57195429167); Iqbal, Mudassar (57213578068); Zafar, Muhammad Awais (57221737699); Sarwar, Muhammad Kaleem (55922212700); Ur Rehman Tariq, Muhammad Atiq (50462451500)	59352161900; 57195429167; 57213578068; 57221737699; 55922212700; 50462451500	Assessing the supraglacier extent of Karakoram glaciers located in Hunza River Basin, Pakistan	2024	Aqua Water Infrastructure, Ecosystems and Society	73	9		1884	1898	14	0	10.2166/aqua.2024.182	https://www.scopus.com/inward/record.uri?eid=2-s2.0-85205474387&doi=10.2166%2faqua.2024.182&partnerID=40&md5=a82fd93a59bb0b6103224a3e6dc5a159	Centre of Excellence in Water Resources Engineering, University of Engineering and Technology, Lahore, 54890, Pakistan; Department of Civil Engineering, University of Engineering and Technology, Lahore, Pakistan	Hussain N., Centre of Excellence in Water Resources Engineering, University of Engineering and Technology, Lahore, 54890, Pakistan; Ur Rehman H., Department of Civil Engineering, University of Engineering and Technology, Lahore, Pakistan; Iqbal M., Centre of Excellence in Water Resources Engineering, University of Engineering and Technology, Lahore, 54890, Pakistan; Zafar M.A., Centre of Excellen…	Measuring the extent of supraglacial debris cover (SDC) in the Karakoram region has proven to be a difficult task. Semi-automatic methodologies are often used for mapping the SDC area. However, these have limitations which lead to the overestimation or underestimation of glaciated areas. Considering these facts, this study aimed to assess the glacier’s extent using a combination of satellite data…	Hunza River Basin; NDSI; remote sensing; satellite data; supraglacial debris cover	Gilgit-Baltistan; Hunza Basin; Karakoram; New Jersey; Pakistan; Randolph; United States; Glacial geology; Space debris; Stockpile surveys; Tropics; Watersheds; Cover areas; Ground surveys; Hunzum river basin; Normalized difference snow indices; Pakistan; Remote-sensing; River basins; Satellite data; Semi-automatics; Supraglacial debris cover; field survey; glacial debris; glacier; remote sensing;…					U.S. Geological Survey, USGS; National Aeronautics and Space Administration, NASA; NSIDC	The authors are thankful to USGS, NASA, and NSIDC for providing the Landsat-8, Sentinel-2, and MODIS satellite images for the SRTM digital elevation model. The author also wants to acknowledge GLIMS and RGI for providing glacier extent data from the websites.	Albert T. H., Evaluation of remote sensing techniques for ice-area classification applied to the tropical Quelccaya Ice Cap, Peru, Polar Geography, 26, 3, pp. 210-226, (2002); Alifu H., Johnson B. A., Tateishi R., Delineation of debris-covered glaciers based on a combination of geomorphometric parameters and a TIR/NIR/SWIR band ratio, IEEE Journal of Selected Topics in Applied Earth Observations …	M.A. Zafar; Centre of Excellence in Water Resources Engineering, University of Engineering and Technology, Lahore, 54890, Pakistan; email: a.zafar@uet.edu.pk		IWA Publishing						27098028				English	Aqua Water Infrastruct. Ecosyst. Soc.	Article	Final	All Open Access; Gold Open Access	Scopus	2-s2.0-85205474387
Hernández J.Á.; Ramos P.G.; Troyano M.J.R.	Hernández, J. Álvarez (55457486700); Ramos, P. Gorostiaga (59297920700); Troyano, M.J. Rodríguez (57191075139)	55457486700; 59297920700; 57191075139	Disease-related malnutrition; [Desnutrición relacionada con la enfermedad]	2024	Medicine (Spain)	14	15		867	881	14	0	10.1016/j.med.2024.08.003	https://www.scopus.com/inward/record.uri?eid=2-s2.0-85202058436&doi=10.1016%2fj.med.2024.08.003&partnerID=40&md5=8ce2a74bc8acb44a57b435c6dacbbeec	Servicio de Endocrinología y Nutrición, Hospital Universitario Príncipe de Asturias, Departamento de Medicina y Especialidades Médica, Universidad de Alcalá, Alcalá de Henares, Madrid, Spain	Hernández J.Á., Servicio de Endocrinología y Nutrición, Hospital Universitario Príncipe de Asturias, Departamento de Medicina y Especialidades Médica, Universidad de Alcalá, Alcalá de Henares, Madrid, Spain; Ramos P.G., Servicio de Endocrinología y Nutrición, Hospital Universitario Príncipe de Asturias, Departamento de Medicina y Especialidades Médica, Universidad de Alcalá, Alcalá de Henares, Ma…	Malnutrition is one of the main public health problems that affects the whole world, not just the most disadvantaged societies. Disease-related malnutrition (DRM) is a new acronym for an old health problem that identifies the pairing of malnutrition and disease. DRM has a very high prevalence and negative consequences for the patient and national health systems. Classically, defining malnutrition…	Cachexia; GLIM criteria; Inflammation; Malnutrition; Morphofunctional assessment; Nutritional care; Sarcopenia	Article; diet therapy; disease related malnutrition; human; malnutrition							Solomons [Formula presented] N.W., Soto-Mendez M.J., Desnutrición por deficiencia de energía y nutrientes, Tratado de nutrición. Nutrición y enfermedad, (2017); Studley Hiran O., Percentage of weight loss. A basic indicator of surgical risk in patients with chronic pectic ulcer, JAMA, 106, 6, pp. 458-460, (1936); Cuerda [Formula presented] C., Muscaritoli M., Krznaric A., Pirlich M., Van Gossum A…	P.G. Ramos; Servicio de Endocrinología y Nutrición, Hospital Universitario Príncipe de Asturias, Departamento de Medicina y Especialidades Médica, Universidad de Alcalá, Alcalá de Henares, Madrid, Spain; email: pgorostiagaramos@gmail.com		Ediciones Doyma, S.L.						03045412				English	Medicine	Article	Final		Scopus	2-s2.0-85202058436
Singer P.; Robinson E.; Hellerman-Itzhaki M.	Singer, Pierre (7401840755); Robinson, Eyal (57222155204); Hellerman-Itzhaki, Moran (56108784500)	7401840755; 57222155204; 56108784500	Nutrition during noninvasive respiratory support	2024	Current Opinion in Critical Care	30	4		311	316	5	2	10.1097/MCC.0000000000001171	https://www.scopus.com/inward/record.uri?eid=2-s2.0-85197512482&doi=10.1097%2fMCC.0000000000001171&partnerID=40&md5=ecb067596faa857a9e2e42e1ec567897	Herzlia Medical Center, Intensive Care Unit, Herzlia, Israel; Critical Care Department, Institute for Nutrition Research, Rabin Medical Center, Beilinson Hospital, affiliated to the Sackler School of Medicine, Tel Aviv University, Tel Aviv, Israel	Singer P., Herzlia Medical Center, Intensive Care Unit, Herzlia, Israel, Critical Care Department, Institute for Nutrition Research, Rabin Medical Center, Beilinson Hospital, affiliated to the Sackler School of Medicine, Tel Aviv University, Tel Aviv, Israel; Robinson E., Critical Care Department, Institute for Nutrition Research, Rabin Medical Center, Beilinson Hospital, affiliated to the Sackle…	Purpose of review The use of noninvasive techniques [noninvasive ventilation (NIV) or high flow nasal cannula (HFNC) oxygen therapy] to support oxygenation and/or ventilation in patients with respiratory failure has become widespread, even more so since the coronavirus disease 2019 pandemic. The use of these modalities may impair the patient’s ability to eat. To breath or to eat may become a dile…	dysphagia; high flow nasal cannula; noninvasive therapy; respiratory failure; swallowing	COVID-19; Critical Care; Humans; Malnutrition; Noninvasive Ventilation; Nutrition Assessment; Nutritional Status; Nutritional Support; Oxygen Inhalation Therapy; Respiratory Insufficiency; SARS-CoV-2; oxygen; assisted ventilation; complication; coronavirus disease 2019; diet therapy; dysphagia; enteric feeding; high flow nasal cannula therapy; human; malnutrition; non invasive procedure; noninvas…		oxygen, 7782-44-7					Polok K., Fronczek J., Artigas A., Et al., Noninvasive ventilation in COVID-19 patients aged ≥70 years—a prospective multicentre cohort study, Crit Care, 26, (2022); Crisafulli E., Sartori G., Vianello A., Et al., Use of noninvasive respiratory supports in high-intensity internal medicine setting during the first two waves of the COVID-19 pandemic emergency in Italy: a multicenter, real-life expe…	P. Singer; Herzlia Medical Center, Herzlia, 4685107, Israel; email: Pierre.singer@gmail.com		Lippincott Williams and Wilkins						10705295		COCCF	38841984	English	Curr. Opin. Crit. Care	Review	Final		Scopus	2-s2.0-85197512482
McGovern J.; Skipworth R.J.E.; Laird B.J.A.; McMillan D.C.	McGovern, Josh (57241954700); Skipworth, Richard J.E. (12803529500); Laird, Barry J.A. (26660734200); McMillan, Donald C. (7201699640)	57241954700; 12803529500; 26660734200; 7201699640	Global Leadership Initiative on Malnutrition cachexia: an inflammation-first approach for the diagnosis of disease-related malnutrition	2024	Current Opinion in Clinical Nutrition and Metabolic Care	27	5		393	396	3	2	10.1097/MCO.0000000000001052	https://www.scopus.com/inward/record.uri?eid=2-s2.0-85200828227&doi=10.1097%2fMCO.0000000000001052&partnerID=40&md5=da2aa0ad74bf7d4f2a32a6a1a12bf8ff	Academic Unit of Surgery, University of Glasgow, Glasgow, United Kingdom; Clinical Surgery, Royal Infirmary of Edinburgh, United Kingdom; Edinburgh Cancer Research Centre, Institute of Genetics and Molecular Medicine, University of Edinburgh, Edinburgh, United Kingdom	McGovern J., Academic Unit of Surgery, University of Glasgow, Glasgow, United Kingdom; Skipworth R.J.E., Clinical Surgery, Royal Infirmary of Edinburgh, United Kingdom; Laird B.J.A., Edinburgh Cancer Research Centre, Institute of Genetics and Molecular Medicine, University of Edinburgh, Edinburgh, United Kingdom; McMillan D.C., Academic Unit of Surgery, University of Glasgow, Glasgow, United King…	Purpose of reviewThe following article examines the rationale for an inflammation-first approach for diagnosing cachexia and how the current Global Leadership Initiative on Malnutrition (GLIM) framework may be adapted to facilitate this.Recent findingsRecently, the GLIM have published guidance on the measurement of inflammation in the context of cachexia, advocating that C-reactive protein (CRP) …	cachexia; Global Leadership Initiative on Malnutrition; systemic inflammation	Biomarkers; C-Reactive Protein; Cachexia; Humans; Inflammation; Leadership; Malnutrition; Neoplasms; Nutrition Assessment; biological marker; C reactive protein; biological marker; C reactive protein; Article; body mass; cachexia; cancer patient; consensus; disease burden; food intake; human; inflammation; leadership; malignant neoplasm; muscle mass; screening; blood; cachexia; complication; diag…		C reactive protein, 9007-41-4; Biomarkers, ; C-Reactive Protein,					Cederholm T., Jensen G.L., Ballesteros-Pomar M.D., Guidance for assessment of the inflammation etiologic criterion for the GLIM diagnosis of malnutrition: a modified Delphi approach, Clin Nutr, 43, pp. P1025-P1032, (2023); Arends J., Strasser F., Gonella S., Cancer cachexia in adult patients: ESMO Clinical Practice Guidelines, ESMO Open, 6, (2021); McGovern J., Dolan R.D., Skipworth R.J., Cancer …	J. Mcgovern; University of Glasgow, Glasgow, United Kingdom; email: josh.mcgovern@glasgow.ac.uk		Lippincott Williams and Wilkins						13631950		COCMF	39110108	English	Curr. Opin. Clin. Nutr. Metab. Care	Article	Final		Scopus	2-s2.0-85200828227
Liu H.; Song J.; Wang Z.; Wu S.; Qiu S.; Chen B.; Rao Z.; Jing X.	Liu, Huan (59286328900); Song, Jingsi (59216033000); Wang, Zhiqiang (58530694900); Wu, Songze (15830646400); Qiu, Shi (57190384029); Chen, Benhui (56687893700); Rao, Zhiyong (37073208000); Jing, Xiaofan (39861649000)	59286328900; 59216033000; 58530694900; 15830646400; 57190384029; 56687893700; 37073208000; 39861649000	Investigation of nutrition status and analysis of 180-day readmission factors in elderly hospitalized patients with COPD	2024	Aging Clinical and Experimental Research	36	1	155				3	10.1007/s40520-024-02820-9	https://www.scopus.com/inward/record.uri?eid=2-s2.0-85200227010&doi=10.1007%2fs40520-024-02820-9&partnerID=40&md5=83e0e617a5dac365196ec13736af393c	Department of Clinical Nutrition, West China Hospital, Sichuan University, Chengdu, China; Department of Clinical Nutrition, Chengdu Shang jin Nan fu Hospital, West China Hospital, Chengdu, China; Department of Respiratory and Critical care Medicine, West China Hospital, Sichuan University, Chengdu, China; Department of Medical administration, West China Hospital, Sichuan University, Chengdu, Chi…	Liu H., Department of Clinical Nutrition, West China Hospital, Sichuan University, Chengdu, China; Song J., Department of Clinical Nutrition, Chengdu Shang jin Nan fu Hospital, West China Hospital, Chengdu, China; Wang Z., Department of Clinical Nutrition, West China Hospital, Sichuan University, Chengdu, China; Wu S., Department of Respiratory and Critical care Medicine, West China Hospital, Sic…	Background and objective: Malnutrition is prevalent among elderly patients with COPD, who also experience a high rate of readmission. Therefore, it is imperative to investigate the nutrition status of these patients, identify risk factors for readmission, and offer insights for clinical management. To achieve this, a cross-sectional study was conducted to investigate factors influencing nutrition…	180-day readmission rate; COPD; Elderly; GLIM; Malnutrition	Aged; Aged, 80 and over; China; Comorbidity; Cross-Sectional Studies; Female; Hospitalization; Humans; Male; Malnutrition; Nutritional Status; Patient Readmission; Prevalence; Pulmonary Disease, Chronic Obstructive; Risk Factors; aged; airway obstruction; Article; China; chronic obstructive lung disease; clinical evaluation; cohort analysis; comorbidity; cross-sectional study; disease severity; f…					Science and Technology Department of Sichuan Province, SPDST, (2019YJ0042); Science and Technology Department of Sichuan Province, SPDST	This research was supported by the Science & Technology Department of Sichuan Province (Grant number: 2019YJ0042).	Agusti A., Celli B.R., Criner G.J., Eur Respir J, 61, 4, (2023); (2021); Wang C., Xu J., Yang L., Et al., Prevalence and risk factors of chronic obstructive pulmonary disease in China (the China Pulmonary Health [CPH] study): a national cross-sectional study [J], Lancet, 391, pp. 1706-1717, (2018); Deng M., Lu Y., Zhang Q., Et al., Global prevalence of malnutrition in patients with chronic obstru…	Z. Rao; Department of Clinical Nutrition, West China Hospital, Sichuan University, Chengdu, China; email: patchrao@126.com; X. Jing; Department of Clinical Nutrition, West China Hospital, Sichuan University, Chengdu, China; email: stephy1024@163.com		Springer Science and Business Media Deutschland GmbH						15940667		AGNGE	39085739	English	Aging Clin. Exp. Res.	Article	Final	All Open Access; Green Open Access; Hybrid Gold Open Access	Scopus	2-s2.0-85200227010
Wink C.; Yang S.M.; Habib A.A.; Lin K.; Takesh T.; Wilder-Smith P.	Wink, Cherie (56194885000); Yang, Susan Meishan (57999034300); Habib, Ali A. (57196703075); Lin, Kairong (57215386574); Takesh, Thair (57191888116); Wilder-Smith, Petra (35549067700)	56194885000; 57999034300; 57196703075; 57215386574; 57191888116; 35549067700	Effect of a Novel Adaptive Handle Design on the Ergonomic Performance of Periodontal Curettes in Dental Hygienists with and without Musculoskeletal Disorders: A Pilot Clinical Study	2024	Dentistry Journal	12	8	253				1	10.3390/dj12080253	https://www.scopus.com/inward/record.uri?eid=2-s2.0-85202614417&doi=10.3390%2fdj12080253&partnerID=40&md5=8cc37f942da534aec0d4d5939d83a459	Beckman Laser Institute, University of California Irvine, Irvine, 92612, CA, United States; Department of Neurology, University of California Irvine, Orange, 92868, CA, United States	Wink C., Beckman Laser Institute, University of California Irvine, Irvine, 92612, CA, United States; Yang S.M., Beckman Laser Institute, University of California Irvine, Irvine, 92612, CA, United States; Habib A.A., Department of Neurology, University of California Irvine, Orange, 92868, CA, United States; Lin K., Beckman Laser Institute, University of California Irvine, Irvine, 92612, CA, United…	(1) Background: Musculoskeletal disorders (MSDs), discomfort, fatigue, pain, and other acute and chronic work-related injuries are common among dental clinicians. Hand instruments constitute a primary risk factor for these conditions. The overall goal of this study was to compare in dental hygienists with healthy hands, and in those with MSDs, the effect of three different handle designs on instr…	adaptive curette; dental hygiene; electromyography; ergonomics; musculoskeletal disorder; resin handle; silicone handle								De Sio S., Traversini V., Rinaldo F., Colasanti V., Buomprisco G., Perri R., Mormone F., La Torre G., Guerra F., Ergonomic risk and preventive measures of musculoskeletal disorders in the dentistry environment: An umbrella review, PeerJ, 6, (2018); Saccucci M., Zumbo G., Mercuri P., Pranno N., Sotero S., Zara F., Vozza I., Musculoskeletal disorders related to dental hygienist profession, Int. J. …	P. Wilder-Smith; Beckman Laser Institute, University of California Irvine, Irvine, 92612, United States; email: pwsmith@hs.uci.edu		Multidisciplinary Digital Publishing Institute (MDPI)						23046767				English	Dentistry J.	Article	Final	All Open Access; Gold Open Access; Green Open Access	Scopus	2-s2.0-85202614417
Vílchez-López F.J.; González-Pacheco M.; Fernández-Jiménez R.; Zarco-Martín M.T.; Gonzalo-Marín M.; Cobo-Molinos J.; Carmona-Llanos A.; Muñoz-Garach A.; García-Luna P.P.; Herrera-Martínez A.D.; Zarco-Rodríguez F.P.; Galindo-Gallardo M.D.C.; Miguel-Luengo L.; Fernández-Soto M.L.; García-Almeida J.M.	Vílchez-López, Francisco Javier (51162369900); González-Pacheco, María (58880328200); Fernández-Jiménez, Rocío (57653591400); Zarco-Martín, María Teresa (58749743800); Gonzalo-Marín, Montserrat (18433936900); Cobo-Molinos, Jesús (59158055700); Carmona-Llanos, Alba (58879534600); Muñoz-Garach, Araceli (55668095000); García-Luna, Pedro Pablo (7006828080); Herrera-Martínez, Aura D. (36080678900); Za…	51162369900; 58880328200; 57653591400; 58749743800; 18433936900; 59158055700; 58879534600; 55668095000; 7006828080; 36080678900; 58879849200; 59490804900; 58879849300; 6603921755; 6508225563	Predictive Factors of the Degrees of Malnutrition According to GLIM Criteria in Head and Neck Cancer Patients: Valor Group	2024	Cancers	16	24	4255				0	10.3390/cancers16244255	https://www.scopus.com/inward/record.uri?eid=2-s2.0-85213319439&doi=10.3390%2fcancers16244255&partnerID=40&md5=fda628650fe93465e443dc6ab3d7e028	Department of Endocrinology and Nutrition, Instituto de Investigación e Innovación Biomédica de Cádiz (INIBICA), Puerta del Mar University Hospital, Cadiz, 11009, Spain; Department of Endocrinology and Nutrition, Virgen de la Victoria University Hospital, Málaga Biomedical Research Institute and BIONAND Platform (IBIMA), Malaga, 29010, Spain; Department of Endocrinology and Nutrition, QuironSalud…	Vílchez-López F.J., Department of Endocrinology and Nutrition, Instituto de Investigación e Innovación Biomédica de Cádiz (INIBICA), Puerta del Mar University Hospital, Cadiz, 11009, Spain; González-Pacheco M., Department of Endocrinology and Nutrition, Instituto de Investigación e Innovación Biomédica de Cádiz (INIBICA), Puerta del Mar University Hospital, Cadiz, 11009, Spain; Fernández-Jiménez …	Patients with head and neck cancer (HNC) have a high prevalence of malnutrition, which is associated with a decrease in overall survival. In this study, we carried out a morphofunctional assessment (bioelectrical impedance, muscle ultrasound, hand grip strength, the up-and-go test, and biochemical analysis) in a population with HNC. We detected a correlation between malnutrition and morphofunctio…	glim criteria; head and neck cancer; malnutrition; morphofunctional assessment	albumin; C reactive protein; cholesterol; creatinine; glucose; hemoglobin A1c; protein; thyrotropin; transthyretin; urea; abdominal subcutaneous fat; adult; aged; appendicular skeletal muscle mass index; Article; asthenia; biochemical analysis; bioelectrical impedance analysis; body composition; body mass; body water; body weight loss; cancer chemotherapy; cancer patient; cancer radiotherapy; can…		C reactive protein, 9007-41-4; cholesterol, 57-88-5; creatinine, 19230-81-0, 60-27-5; glucose, 50-99-7, 84778-64-3, 8027-56-3; hemoglobin A1c, 62572-11-6; protein, 67254-75-5; thyrotropin, 9002-71-5; urea, 57-13-6	BIA 101 Whole Body Bioimpedance Vector Analyzer, Akern, Italy; Jamar hand dynamometer, Asimow, United States; R software v. 3.5.1, R Studio, United States	Akern, Italy; Asimow, United States; R Studio, United States	Instituto de Salud Carlos III, ISCIII; European Commission, EC, (JR19/00050); European Commission, EC	This work was funded by FRESENEIUS KABI\u00AE and Project PI23/01554 funded by Instituto de Salud Carlos III (ISCIII) and cofounded by the European Union, JR19/00050, ISCIII. The funders were not involved in the study design, collection, analysis, interpretation of data, the writing of the manuscript, or the decision to submit it for publication.	Sung H., Ferlay J., Siegel R.L., Laversanne M., Soerjomataram I., Jemal A., Bray F., Global Cancer Statistics 2020: GLOBOCAN Estimates of Incidence and Mortality Worldwide for 36 Cancers in 185 Countries, CA Cancer J. Clin, 71, pp. 209-249, (2021); Alshadwi A., Nadershah M., Carlson E.R., Young L.S., Burke P.A., Daley B.J., Nutritional considerations for head and neck cancer patients: A review of…	R. Fernández-Jiménez; Department of Endocrinology and Nutrition, Virgen de la Victoria University Hospital, Málaga Biomedical Research Institute and BIONAND Platform (IBIMA), Malaga, 29010, Spain; email: rocio.fernandez.j@juntadeandalucia.es; M.L. Fernández-Soto; Endocrinology and Nutrition Clinical Management Unit, University Hospital San Cecilio, Granada, 18012, Spain; email: mlfernan@ugr.es		Multidisciplinary Digital Publishing Institute (MDPI)						20726694				English	Cancers	Article	Final	All Open Access; Gold Open Access	Scopus	2-s2.0-85213319439
Roberts S.; Nucera R.; Dowd T.; Turner K.; Langston K.; Keller H.; Bell J.; Angus R.L.	Roberts, Shelley (55614259300); Nucera, Romina (57200440420); Dowd, Tobias (59045302500); Turner, Kyleigh (59046961900); Langston, Keanne (57205302230); Keller, Heather (7403098305); Bell, Jack (55348814200); Angus, Rebecca L. (57200993411)	55614259300; 57200440420; 59045302500; 59046961900; 57205302230; 7403098305; 55348814200; 57200993411	Prospective validation of the Global Leadership Initiative on Malnutrition criteria for identifying malnutrition in hospitals: A protocol and feasibility pilot study	2024	Nutrition in Clinical Practice	39	6		1406	1418	12	0	10.1002/ncp.11156	https://www.scopus.com/inward/record.uri?eid=2-s2.0-85192235611&doi=10.1002%2fncp.11156&partnerID=40&md5=839f0569516a9dad215b8b15877044f1	School of Health Sciences and Social Work, Griffith University, Gold Coast Campus, Southport, QLD, Australia; Allied Health Research, Gold Coast Hospital and Health Service, Southport, QLD, Australia; Nutrition and Food Services, Gold Coast Hospital and Health Service, Southport, QLD, Australia; Schlegel-UW Research Institute for Aging, University of Waterloo, ON, Canada; Department of Kinesiolog…	Roberts S., School of Health Sciences and Social Work, Griffith University, Gold Coast Campus, Southport, QLD, Australia, Allied Health Research, Gold Coast Hospital and Health Service, Southport, QLD, Australia; Nucera R., Nutrition and Food Services, Gold Coast Hospital and Health Service, Southport, QLD, Australia; Dowd T., School of Health Sciences and Social Work, Griffith University, Gold C…	Background: The aim of this study was to pilot a protocol for prospective validation of the Global Leadership Initiative on Malnutrition (GLIM) criteria in hospital patients and evaluate its feasibility and patient acceptability. Methods: The validation protocol follows the GLIM consortium's rigorous methodological guidance. Protocol feasibility was assessed against criteria on recruitment (≥50%)…	adult; Global Leadership Initiative on Malnutrition; nutrition; nutrition assessment	Adult; Aged; Electric Impedance; Feasibility Studies; Female; Hospitalization; Hospitals; Humans; Leadership; Male; Malnutrition; Middle Aged; Nutrition Assessment; Nutritional Status; Patient Satisfaction; Pilot Projects; Prospective Studies; Quality of Life; Reproducibility of Results; adult; aged; anthropometry; arm circumference; Article; bioelectrical impedance analysis; body fat; body mass;…			SPSS Statistics for Windows version 28.0, IBM	IBM	Louise Webley; APD; Griffith University; Australian University Librarians	The authors acknowledge Kristin Gomes (APD) and Emma Roberts (APD) for their role in data collection and Todd Leeder (APD), Louise Webley (APD), and Katrina Tognolini (APD) for their assistance with protocol development. Open access publishing facilitated by Griffith University, as part of the Wiley - Griffith University agreement via the Council of Australian University Librarians.	Inciong J.F.B., Chaudhary A., Hsu H.S., Et al., Hospital malnutrition in northeast and southeast Asia: a systematic literature review, Clin Nutr ESPEN, 39, pp. 30-45, (2020); Cass A.R., Charlton K.E., Prevalence of hospital-acquired malnutrition and modifiable determinants of nutritional deterioration during inpatient admissions: a systematic review of the evidence, J Hum Nutr Diet, 35, 6, pp. 10…	S. Roberts; Griffith University, Southport, Room 2.74, Bldg G40Gold Coast Campus, 4222, Australia; email: s.roberts@griffith.edu.au		John Wiley and Sons Inc						08845336		NCPRE	38711239	English	Nutr. Clin. Prac.	Article	Final	All Open Access; Hybrid Gold Open Access	Scopus	2-s2.0-85192235611
Cucchiaro B.; Davies N.A.; Weekes C.E.; O'Reilly M.; Roddie C.; Slee A.	Cucchiaro, B. (57330152200); Davies, N.A. (57210528435); Weekes, C.E. (26435655900); O'Reilly, M. (57205511895); Roddie, C. (18936930300); Slee, A. (55250435400)	57330152200; 57210528435; 26435655900; 57205511895; 18936930300; 55250435400	Malnutrition and cachexia are associated with poor CAR T-cell therapy outcomes including survival	2024	Clinical Nutrition ESPEN	62			206	215	9	0	10.1016/j.clnesp.2024.05.020	https://www.scopus.com/inward/record.uri?eid=2-s2.0-85194749977&doi=10.1016%2fj.clnesp.2024.05.020&partnerID=40&md5=adc7a92062fe5aaf2486fac7e6daf512	University College London, Division of Medicine, Rayne Institute, 5 University Street, London, WC1E 6BT, United Kingdom; University College London Hospital, Nutrition and Dietetics Department, 250 Euston Road, NW1 2PG, United Kingdom; University College London Hospital, 250 Euston Road, NW1 2PG, United Kingdom; University College London, Cancer Institute, 72 Huntley Street, WC1E 6DD, United Kingd…	Cucchiaro B., University College London, Division of Medicine, Rayne Institute, 5 University Street, London, WC1E 6BT, United Kingdom, University College London Hospital, Nutrition and Dietetics Department, 250 Euston Road, NW1 2PG, United Kingdom; Davies N.A., University College London, Division of Medicine, Rayne Institute, 5 University Street, London, WC1E 6BT, United Kingdom; Weekes C.E., Uni…	Background & aims: Chimeric Antigen Receptor (CAR) T-cell therapy has emerged as a revolutionary treatment for patients with refractory or relapsed B-cell malignancies. However, a significant proportion of patients experience negative outcomes, including severe inflammatory toxicities and relapse. Cachexia and malnutrition are known secondary syndromes in many cancer patients, attributed to the e…	Body weight loss; Cachexia; CAR T-cell therapy; Dietitian; Malnutrition; Service evaluation	Adult; Aged; Cachexia; Female; Humans; Immunotherapy, Adoptive; London; Male; Malnutrition; Middle Aged; Nutritional Status; Treatment Outcome; albumin; axicabtagene ciloleucel; C reactive protein; CD19 antigen; corticosteroid; dexamethasone; ferritin; gemcitabine; ifosfamide; lactate dehydrogenase; methylprednisolone; prednisolone; probiotic agent; rituximab; tisagenlecleucel T; tocilizumab; adu…		C reactive protein, 9007-41-4; dexamethasone, 50-02-2; ferritin, 9007-73-2; gemcitabine, 103882-84-4, 95058-81-4; ifosfamide, 3778-73-2; lactate dehydrogenase, 9001-60-9; lactate dehydrogenase A, ; methylprednisolone, 6923-42-8, 83-43-2; prednisolone, 50-24-8; rituximab, 174722-31-7; tisagenlecleucel T, 1823078-37-0; tocilizumab, 375823-41-9			CNMAR	This work was in part supported by the Clinical Academic Pathway provided through the CNMAR . No other specific grant from funding agencies in the public, commercial, or not-for-profit sectors were received.	Ali N., Chimeric antigen T cell receptor treatment in hematological malignancies, Blood Res, 54, 2, pp. 81-83, (2019); Locke F.L., Ghobadi A., Jacobson C.A., Miklos D.B., Lekakis L.J., Oluwole O.O., Et al., Long-term safety and activity of axicabtagene ciloleucel in refractory large B-cell lymphoma (ZUMA-1): a single-arm, multicentre, phase 1-2 trial, Lancet Oncol Jan, 20, 1, pp. 31-42, (2019); S…	A. Slee; University College London, Division of Medicine, Rayne Institute, London, 5 University Street, WC1E 6BT, United Kingdom; email: a.slee@ucl.ac.uk		Elsevier Ltd						24054577			38901943	English	Clin. Nutr. ESPEN	Article	Final	All Open Access; Hybrid Gold Open Access	Scopus	2-s2.0-85194749977
Wang S.-L.; Zhang F.-M.; Chen C.-B.; Dong Q.-T.; Liu S.; Yu Z.; Shen X.; Zhuang C.-L.	Wang, Su-Lin (56606459200); Zhang, Feng-Min (57192869284); Chen, Chen-Bin (57214335710); Dong, Qian-Tong (54079634600); Liu, Shu (56159176400); Yu, Zhen (22936388500); Shen, Xian (7402721202); Zhuang, Cheng-Le (55748995600)	56606459200; 57192869284; 57214335710; 54079634600; 56159176400; 22936388500; 7402721202; 55748995600	Comparison between AWGC-cachexia and GLIM-malnutrition in patients with gastric cancer	2024	European Journal of Surgical Oncology	50	10	108580				0	10.1016/j.ejso.2024.108580	https://www.scopus.com/inward/record.uri?eid=2-s2.0-85200647744&doi=10.1016%2fj.ejso.2024.108580&partnerID=40&md5=03d2b68019dbe3dbc24c044dfd6cdd65	Department of Gastrointestinal Surgery, The First Affiliated Hospital of Wenzhou Medical University, Zhejiang Province, Wenzhou, China; Department of Gastrointestinal Surgery, Shanghai Tenth People's Hospital, School of Medicine, Tongji University, Shanghai, China; Zhejiang Key Laboratory of Intelligent Cancer Biomarker Discovery and Translation, The First Affiliated Hospital of Wenzhou Medical U…	Wang S.-L., Department of Gastrointestinal Surgery, The First Affiliated Hospital of Wenzhou Medical University, Zhejiang Province, Wenzhou, China; Zhang F.-M., Department of Gastrointestinal Surgery, Shanghai Tenth People's Hospital, School of Medicine, Tongji University, Shanghai, China; Chen C.-B., Department of Gastrointestinal Surgery, The First Affiliated Hospital of Wenzhou Medical Univers…	Background: The newly released Asian Working Group for Cachexia (AWGC) criteria share similar diagnostic items with the Global Leadership Initiative on Malnutrition (GLIM) criteria. This study aims to compare the AWGC cachexia and GLIM malnutrition in patients with gastric cancer and investigate whether one diagnosis continues to be a prognostic factor in individuals diagnosed with the other cond…	AWGC; Cachexia; Clinical outcome; Gastric cancer; GLIM; Malnutrition	Adenocarcinoma; Aged; Cachexia; Female; Gastrectomy; Humans; Male; Malnutrition; Middle Aged; Nutrition Assessment; Postoperative Complications; Prognosis; Prospective Studies; Risk Factors; Stomach Neoplasms; Survival Rate; albumin; C reactive protein; hemoglobin; abdominal bleeding; abdominal infection; aged; albumin blood level; anastomosis leakage; anastomosis stenosis; anemia; anorexia; Arti…		C reactive protein, 9007-41-4; hemoglobin, 9008-02-0			Eye Hospital Wenzhou Medical University; Beijing Advanced Innovation Center for Imaging Technology; National Key Clinical Specialty Discipline Construction Program of China; Basic Research Project of Wenzhou City, (Y2023467); Basic Research Project of Wenzhou City	Funding text 1: This study was supported by the Radiology Imaging Center of the First Affiliated Hospital of Wenzhou Medical University. ; Funding text 2: This work was funded by the Basic Scientific Research Project of Wenzhou City (Y2023467) and the National Key Clinical Specialty of the First Affiliated Hospital of Wenzhou Medical University (General Surgery).	Setiawan T., Et al., Cancer cachexia: molecular mechanisms and treatment strategies, J Hematol Oncol, 16, (2023); Impact of malnutrition on early outcomes after cancer surgery: an international, multicentre, prospective cohort study, Lancet Global Health, 11, pp. e341-e349, (2023); Santarpia L., Et al., Nutritional screening and early treatment of malnutrition in cancer patients, J Cachexia Sarco…	C.-L. Zhuang; Department of Gastrointestinal Surgery/Colorectal Cancer Center, Shanghai Tenth People's Hospital, School of Medicine, Tongji University, Shanghai, China; email: zhuangchengle@tongji.edu.cn; X. Shen; Department of Gastrointestinal Surgery, The First Affiliated Hospital of Wenzhou Medical University, Wenzhou, 2 Fuxue Lane, Zhejiang Province, 325000, China; email: 739242874@qq.com		W.B. Saunders Ltd						07487983		EJSOE	39116516	English	Eur. J. Surg. Oncol.	Article	Final		Scopus	2-s2.0-85200647744
García-Herreros S.; López Gómez J.J.; Cebria A.; Izaola O.; Salvador Coloma P.; Nozal S.; Cano J.; Primo D.; Godoy E.J.; de Luis D.	García-Herreros, Sergio (56148600200); López Gómez, Juan Jose (35264774900); Cebria, Angela (59195790100); Izaola, Olatz (35582735300); Salvador Coloma, Pablo (57008166800); Nozal, Sara (57814567100); Cano, Jesús (59196005800); Primo, David (36598968400); Godoy, Eduardo Jorge (57188647752); de Luis, Daniel (7006033864)	56148600200; 35264774900; 59195790100; 35582735300; 57008166800; 57814567100; 59196005800; 36598968400; 57188647752; 7006033864	Validation of an Artificial Intelligence-Based Ultrasound Imaging System for Quantifying Muscle Architecture Parameters of the Rectus Femoris in Disease-Related Malnutrition (DRM)	2024	Nutrients	16	12					1	10.3390/nu16121806	https://www.scopus.com/inward/record.uri?eid=2-s2.0-85197119108&doi=10.3390%2fnu16121806&partnerID=40&md5=df0ff2dcd3b2f24136b5b32265e59e97	Parc Cientìfic de la Universitat de Valencia, Calle del Catedratic Agustín Escardino Benlloch, Paterna, 46980, Spain; Investigation Centre Endocrinology and Nutrition, Faculty of Medicine, University of Valladolid, Valladolid, 47003, Spain; Endocrinology and Nutrition Department, Clinical Universitary Hospital of Valladolid, Valladolid, 47003, Spain	García-Herreros S., Parc Cientìfic de la Universitat de Valencia, Calle del Catedratic Agustín Escardino Benlloch, Paterna, 46980, Spain; López Gómez J.J., Investigation Centre Endocrinology and Nutrition, Faculty of Medicine, University of Valladolid, Valladolid, 47003, Spain, Endocrinology and Nutrition Department, Clinical Universitary Hospital of Valladolid, Valladolid, 47003, Spain; Cebria A…	(1) Background: The aim was to validate an AI-based system compared to the classic method of reading ultrasound images of the rectus femur (RF) muscle in a real cohort of patients with disease-related malnutrition. (2) Methods: One hundred adult patients with DRM aged 18 to 85 years were enrolled. The risk of DRM was assessed by the Global Leadership Initiative on Malnutrition (GLIM). The variati…	artificial intelligence; disease-related malnutrition; muscle architecture parameters; reliability; reproducibility; ultrasound imaging	Adolescent; Adult; Aged; Aged, 80 and over; Artificial Intelligence; Female; Humans; Male; Malnutrition; Middle Aged; Quadriceps Muscle; Reproducibility of Results; Ultrasonography; Young Adult; adolescent; adult; aged; artificial intelligence; diagnosis; diagnostic imaging; echography; female; human; male; malnutrition; middle aged; procedures; quadriceps femoris muscle; reproducibility; very el…																20726643			38931161	English	Nutrients	Article	Final	All Open Access; Gold Open Access; Green Open Access	Scopus	2-s2.0-85197119108
Buitrago N.D.C.; Gallego D.T.; Pérez M.C.F.; Cardona C.A.Q.; Botero C.C.	Buitrago, Nestor David Caicedo (58888355900); Gallego, Diana Trejos (58887791100); Pérez, Maria Cristina Florián (58888356000); Cardona, Carlos Andrés Quintero (58888217400); Botero, Cristian Chaparro (58887928800)	58888355900; 58887791100; 58888356000; 58888217400; 58887928800	Assessment of quadriceps muscle mass by ultrasound in the postoperative period of cardiac surgery	2024	Ultrasound Journal	16	1	8				1	10.1186/s13089-023-00348-z	https://www.scopus.com/inward/record.uri?eid=2-s2.0-85185137682&doi=10.1186%2fs13089-023-00348-z&partnerID=40&md5=57bb84c1459bff9b82aa8787aa44b10a	Unidad de Cuidados Intensivos, E.S.E. Hospital Departamental Universitario de Caldas Santa Sofía, Manizales, Colombia; Unidad de Cuidados Intensivos, Clínica San Marcel, Manizales, Colombia; Facultad de Ciencias de la Salud, Especialización en Medicina Crítica y Cuidado Intensivo, Universidad de Manizales, Manizales, Colombia; Unidad de Cuidados Intensivos S.E.S. Hospital Universitario de Caldas,…	Buitrago N.D.C., Unidad de Cuidados Intensivos, E.S.E. Hospital Departamental Universitario de Caldas Santa Sofía, Manizales, Colombia, Unidad de Cuidados Intensivos, Clínica San Marcel, Manizales, Colombia, Facultad de Ciencias de la Salud, Especialización en Medicina Crítica y Cuidado Intensivo, Universidad de Manizales, Manizales, Colombia; Gallego D.T., Unidad de Cuidados Intensivos, E.S.E. H…	Background: Patients undergoing cardiac surgery are exposed to many factors that activate catabolic and inflammatory pathways, which affect skeletal muscle and are, therefore, related to unfavorable hospital outcomes. Given the limited information on the behavior of muscle mass in critically ill patients, the objective of this study was to evaluate the impact on quantitative and qualitative measu…	Cardiac surgery; Intensive care; Quadriceps; Skeletal muscle; Ultrasound	hypertensive factor; vasoactive agent; Article; assisted ventilation; Barthel index; Charlson Comorbidity Index; Clinical Frailty Scale; confusion assessment method for the intensive care unit; coronary artery bypass graft; coronary artery disease; correlation analysis; correlational study; critically ill patient; cross clamp time; delirium; diabetes mellitus; disease assessment; echography; effe…							Vervoort D., Meuris B., Meyns B., Verbrugghe P., Global cardiac surgery: access to cardiac surgical care around the world, J Thorac Cardiovasc Surg, 159, 3, pp. 987-996, (2020); Koch C.G., Li L., Lauer M., Sabik J., Starr N.J., Blackstone E.H., Effect of functional health-related quality of life on long-term survival after cardiac surgery, Circulation, 115, 6, pp. 692-699, (2007); Rawal G., Yadav…	N.D.C. Buitrago; Unidad de Cuidados Intensivos, E.S.E. Hospital Departamental Universitario de Caldas Santa Sofía, Manizales, Colombia; email: nedacabu@gmail.com		Springer-Verlag Italia s.r.l.						25248987				English	Ultrasound J.	Article	Final	All Open Access; Gold Open Access; Green Open Access	Scopus	2-s2.0-85185137682
de Luis Roman D.; López Gómez J.J.; Muñoz M.; Primo D.; Izaola O.; Sánchez I.	de Luis Roman, Daniel (57200854108); López Gómez, Juan José (35264774900); Muñoz, Marife (59323159700); Primo, David (36598968400); Izaola, Olatz (35582735300); Sánchez, Israel (59323270600)	57200854108; 35264774900; 59323159700; 36598968400; 35582735300; 59323270600	Evaluation of Muscle Mass and Malnutrition in Patients with Colorectal Cancer Using the Global Leadership Initiative on Malnutrition Criteria and Comparing Bioelectrical Impedance Analysis and Computed Tomography Measurements	2024	Nutrients	16	17	3035				1	10.3390/nu16173035	https://www.scopus.com/inward/record.uri?eid=2-s2.0-85203653661&doi=10.3390%2fnu16173035&partnerID=40&md5=ce5ae2d4ae651753bf95b38eabfa2fb4	Centro de Investigación of Endocrinología and Nutrición, Facultad de Medicina, Universidad de Valladolid, Valladolid, 47003, Spain; Departamento de Endocrinología y Nutricion, Hospital Clinico Universitario de Valladolid, Valladolid, 47003, Spain; Unidad de Apoyo a la Investigación, Hospital Clínico Universitario de Valladolid, Valladolid, 47003, Spain; Svo. Radiología, Hospital Clínico Universit…	de Luis Roman D., Centro de Investigación of Endocrinología and Nutrición, Facultad de Medicina, Universidad de Valladolid, Valladolid, 47003, Spain, Departamento de Endocrinología y Nutricion, Hospital Clinico Universitario de Valladolid, Valladolid, 47003, Spain; López Gómez J.J., Centro de Investigación of Endocrinología and Nutrición, Facultad de Medicina, Universidad de Valladolid, Valladoli…	Objectives: The aim of this investigation was to evaluate the discrepancies between bioelectrical impedance analysis (BIA) and computed tomography (CT) in assessing skeletal muscle mass and identifying low muscle mass in patients with colorectal cancer. Methods: This study recruited 137 patients with colorectal cancer from February 2028 to December 2023. CT scans were analyzed at the Lumbar 3 ver…	cancer colorectal; low muscle mass; malnutrition; SMI-BIA; SMI-CT	adult; aged; Article; bioelectrical impedance analysis; cancer diagnosis; cancer patient; clinical evaluation; colorectal cancer; computer assisted tomography; female; human; major clinical study; male; malnutrition; muscle mass; prevalence; sex ratio; skeletal muscle							Rinninella E., Cintoni M., Raoul P., Pozzo C., Strippoli A., Bria E., Tortora G., Gasbarrini A., Mele M.C., Muscle mass, assessed at diagnosis by L3-CT scan as a prognostic marker of clinical out-comes in patients with gastric cancer: A systematic review and meta-analysis, Clin. Nutr, 39, pp. 2045-2054, (2020); Jensen G.L., Cederholm T., Correia M.I.T., Gonzalez M.C., Fukushima R., Higashiguchi T…	D. de Luis Roman; Centro de Investigación of Endocrinología and Nutrición, Facultad de Medicina, Universidad de Valladolid, Valladolid, 47003, Spain; email: dluisro@saludcastillayleon.es		Multidisciplinary Digital Publishing Institute (MDPI)						20726643				English	Nutrients	Article	Final		Scopus	2-s2.0-85203653661
Sandini M.; Gianotti L.; Paiella S.; Bernasconi D.P.; Roccamatisi L.; Famularo S.; Donadon M.; Di Lucca G.; Cereda M.; Baccalini E.; Capretti G.; Nappo G.; Casirati A.; Braga M.; Zerbi A.; Torzilli G.; Bassi C.; Salvia R.; Cereda E.; Caccialanza R.	Sandini, Marta (56481619400); Gianotti, Luca (36939859100); Paiella, Salvatore (55270292800); Bernasconi, Davide P. (57033902000); Roccamatisi, Linda (57211364256); Famularo, Simone (56560054600); Donadon, Matteo (6507725512); Di Lucca, Gabriele (58091316000); Cereda, Marco (57193755446); Baccalini, Edoardo (58091434400); Capretti, Giovanni (6603009398); Nappo, Gennaro (51764348900); Casirati, Am…	56481619400; 36939859100; 55270292800; 57033902000; 57211364256; 56560054600; 6507725512; 58091316000; 57193755446; 58091434400; 6603009398; 51764348900; 57204141627; 7101674092; 7004367076; 7006717808; 7102974312; 6701399875; 9941755900; 7801603470	Predicting the Risk of Morbidity by GLIM-Based Nutritional Assessment and Body Composition Analysis in Oncologic Abdominal Surgery in the Context of Enhanced Recovery Programs: The PHase Angle Value in Abdominal Surgery (PHAVAS) Study	2024	Annals of Surgical Oncology	31	6		3995	4004	9	2	10.1245/s10434-024-15143-w	https://www.scopus.com/inward/record.uri?eid=2-s2.0-85188528811&doi=10.1245%2fs10434-024-15143-w&partnerID=40&md5=7c7ec84061b8b6b17fa22c562a82bf14	Department of Medical, Surgical, and Neurologic Sciences, University of Siena, Siena, Italy; Surgical Oncology Unit, Policlinico Le Scotte, Siena, Italy; School of Medicine and Surgery, University of Milano-Bicocca, Monza, Italy; HPB Unit, Fondazione IRCCS San Gerardo Hospital, Monza, Italy; General and Pancreatic Surgery Unit, Pancreas Institute, University of Verona Hospital, Verona, Italy; Sch…	Sandini M., Department of Medical, Surgical, and Neurologic Sciences, University of Siena, Siena, Italy, Surgical Oncology Unit, Policlinico Le Scotte, Siena, Italy, School of Medicine and Surgery, University of Milano-Bicocca, Monza, Italy, HPB Unit, Fondazione IRCCS San Gerardo Hospital, Monza, Italy; Gianotti L., School of Medicine and Surgery, University of Milano-Bicocca, Monza, Italy, HPB U…	Background: Preoperative nutritional status and body structure affect short-term prognosis in patients undergoing major oncologic surgery. Bioimpedance vectorial analysis (BIVA) is a reliable tool to assess body composition. Low BIVA-derived phase angle (PA) indicates a decline of cell membrane integrity and function. The aim was to study the association between perioperative PA variations and po…		Aged; Body Composition; Electric Impedance; Enhanced Recovery After Surgery; Female; Follow-Up Studies; Humans; Liver Neoplasms; Male; Malnutrition; Middle Aged; Morbidity; Nutrition Assessment; Nutritional Status; Pancreatic Neoplasms; Postoperative Complications; Prognosis; Prospective Studies; Stomach Neoplasms; abdominal surgery; adult; aged; appendicular skeletal muscle mass index; Article; …			Bodygram, Akern, Italy; Nutrilab, Akern, Italy	Akern, Italy; Akern, Italy	Università degli Studi di Milano-Bicocca	Open access funding provided by Università degli Studi di Milano - Bicocca within the CRUI-CARE Agreement.	Volk H.D., Reinke P., Docke W.D., Clinical aspects: from systemic inflammation to ‘immunoparalysis’, Chem Immunol, 74, pp. 162-177, (2000); Sandini M., Ruscic K.J., Ferrone C.R., Qadan M., Eikermann M., Warshaw A.L., Et al., Major complications independently increase long-term mortality after pancreatoduodenectomy for cancer, J Gastrointest Surg, 23, 10, pp. 1984-1990, (2019); Sandini M., Pinotti…	L. Gianotti; School of Medicine and Surgery, University of Milano-Bicocca, Monza, Italy; email: luca.gianotti@unimib.it		Springer Science and Business Media Deutschland GmbH						10689265		ASONF	38520580	English	Ann. Surg. Oncol.	Article	Final	All Open Access; Green Open Access; Hybrid Gold Open Access	Scopus	2-s2.0-85188528811
Shi G.; Yue L.; Tang Z.; Wang Y.; Hu X.; Tong Y.	Shi, Guifen (59230337600); Yue, Longfei (59230794100); Tang, Zhengying (59231233400); Wang, Yingling (59230794200); Hu, Xiwei (57221044264); Tong, Yufeng (59230794300)	59230337600; 59230794100; 59231233400; 59230794200; 57221044264; 59230794300	Serum growth differentiation factor 15 as a biomarker for malnutrition in patients with acute exacerbation of chronic obstructive pulmonary disease	2024	Frontiers in Nutrition	11		1404063				1	10.3389/fnut.2024.1404063	https://www.scopus.com/inward/record.uri?eid=2-s2.0-85199378793&doi=10.3389%2ffnut.2024.1404063&partnerID=40&md5=1c7f59a301aedf110bcd6933d27a1fae	Department of Respiratory and Critical Care Medicine, The Affiliated Hospital of Guizhou Medical University, Guiyang, China; Department of General Medicine, The Anshun People’s Hospital, Anshun, China; Department of Respiratory and Critical Care Medicine, The Non-directly Affiliated Anshun Central Hospital, Guizhou Medical University, Anshun, China	Shi G., Department of Respiratory and Critical Care Medicine, The Affiliated Hospital of Guizhou Medical University, Guiyang, China; Yue L., Department of General Medicine, The Anshun People’s Hospital, Anshun, China; Tang Z., Department of Respiratory and Critical Care Medicine, The Affiliated Hospital of Guizhou Medical University, Guiyang, China; Wang Y., Department of Respiratory and Critical…	Background: Chronic obstructive pulmonary disease (COPD) is a common respiratory disease that often coexists with malnutrition during acute exacerbation (AECOPD) and significantly affects the prognosis. Previous studies have shown that growth differentiation factor 15 (GDF15) levels promote appetite suppression, weight loss, and muscle weakness, and are markedly high in peripheral blood following…	acute exacerbation; biomarker; chronic obstructive pulmonary disease; growth differentiation factor 15; malnutrition						Anshun Fund Project; Science and Technology Foundation of Guizhou Provincial Health Commission, (gzwjkj2020-1-047); Anshun Science and Technology Agency, ((2023) 01)	The authors declare that financial support was received for the research, authorship, and/or publication of this article. This study was supported by the Science and Technology Foundation of Guizhou Provincial Health Commission, No. gzwjkj2020-1-047 and the Anshun Fund Project [Anshun Science and Technology Agency No. (2023) 01].	Agusti A., Celli B., Criner G., Halpin D., Anzueto A., Barnes P., Et al., Global initiative for chronic obstructive lung disease 2023 report: Gold executive summary, Eur Respir J, 61, (2023); Safiri S., Carson-Chahhoud K., Noori M., Nejadghaderi S., Sullman M., Ahmadian H., Et al., Burden of chronic obstructive pulmonary disease and its attributable risk factors in 204 countries and territories, …	X. Hu; Department of Respiratory and Critical Care Medicine, The Affiliated Hospital of Guizhou Medical University, Guiyang, China; email: 94181321@qq.com; Y. Tong; Department of Respiratory and Critical Care Medicine, The Non-directly Affiliated Anshun Central Hospital, Guizhou Medical University, Anshun, China; email: 13985707493@163.com		Frontiers Media SA						2296861X				English	Front. Nutr.	Article	Final	All Open Access; Gold Open Access; Green Open Access	Scopus	2-s2.0-85199378793
Muñoz-Fernandez S.S.; Garcez F.B.; Alencar J.C.G.; Bastos A.A.; Morley J.E.; Cederholm T.; Aprahamian I.; de Souza H.P.; Avelino-Silva T.J.; Bindels L.B.; Ribeiro S.M.L.	Muñoz-Fernandez, Shirley S. (57195469595); Garcez, Flavia B. (56372230100); Alencar, Julio C.G. (57221564475); Bastos, Amália A. (57214110802); Morley, John E. (55816952800); Cederholm, Tommy (7004021618); Aprahamian, Ivan (56588793000); de Souza, Heraldo P. (57219044111); Avelino-Silva, Thiago J. (36622725400); Bindels, Laure B. (24764403800); Ribeiro, Sandra M.L. (8102573300)	57195469595; 56372230100; 57221564475; 57214110802; 55816952800; 7004021618; 56588793000; 57219044111; 36622725400; 24764403800; 8102573300	Gut microbiota disturbances in hospitalized older adults with malnutrition and clinical outcomes	2024	Nutrition	122		112369				3	10.1016/j.nut.2024.112369	https://www.scopus.com/inward/record.uri?eid=2-s2.0-85186517617&doi=10.1016%2fj.nut.2024.112369&partnerID=40&md5=b0b1b5ad69a02a0194f462a93374f528	Nutrition Department, School of Public Health, University of São Paulo, Sao Paulo, São Paulo, Brazil; Laboratorio de Investigacao Medica em Envelhecimento (LIM 66), Servico de Geriatria, Hospital das Clinicas HCFMUSP, Faculdade de Medicina, Universidade de São Paulo, Sao Paulo, São Paulo, Brazil; Departamento de Medicina, Hospital Universitario, Universidade Federal de Sergipe, Sergipe, Aracaju, …	Muñoz-Fernandez S.S., Nutrition Department, School of Public Health, University of São Paulo, Sao Paulo, São Paulo, Brazil; Garcez F.B., Laboratorio de Investigacao Medica em Envelhecimento (LIM 66), Servico de Geriatria, Hospital das Clinicas HCFMUSP, Faculdade de Medicina, Universidade de São Paulo, Sao Paulo, São Paulo, Brazil, Departamento de Medicina, Hospital Universitario, Universidade Fed…	Objective: Malnutrition is one of the most threatening conditions in geriatric populations. The gut microbiota has an important role in the host's metabolic and muscular health: however, its interplay with disease-related malnutrition is not well understood. We aimed to identify the association of malnutrition with the gut microbiota and predict clinical outcomes in hospitalized acutely ill older…	Acute disease; Critical care; GLIM criteria; Gut microbiota; Malnutrition; Older adults	Aged; Gastrointestinal Microbiome; Humans; Malnutrition; Prospective Studies; Protein-Energy Malnutrition; RNA, Ribosomal, 16S; RNA 16S; aged; Article; bacterium examination; clinical feature; clinical outcome; cohort analysis; correlation analysis; Corynebacterium; demographics; Faecalibacterium prausnitzii; female; follow up; Fusobacteria; gene sequence; human; intensive care; intestine flora; …		RNA, Ribosomal, 16S,			Network for Investigation of Delirium; National Institutes of Health, NIH, (R24AG054259); National Institutes of Health, NIH; Svenska Sällskapet för Medicinsk Forskning, SSMF	This work was supported by the Coordenação de Aperfeiçoamento de Pessoal de Nível Superior-Brazil Finance Code 001 (SSMF); and the Network for Investigation of Delirium: Unifying Scientists, who funded the original study of delirium and microbiome in acutely ill older adults, as a sub-award of the National Institutes of Health Federal Award grant number R24AG054259 (FBG), from which we derived ou…	Volkert D., Beck A.M., Cederholm T., Cereda E., Cruz-Jentoft A., Goisser S., Et al., Management of malnutrition in older patients—current approaches, evidence and open questions, J Clin Med, 8, (2019); Cederholm T., Jensen G.L., Correia M.I.T.D., Gonzalez M.C., Fukushima R., Higashiguchi T., Et al., GLIM criteria for the diagnosis of malnutrition: a consensus report from the global clinical nutri…	S.S. Muñoz-Fernandez; Nutrition Department, School of Public Health, University of São Paulo, São Paulo, Sao Paulo, Brazil; email: ssmufer@gmail.com		Elsevier Inc.						08999007		NUTRE	38422755	English	Nutrition	Article	Final		Scopus	2-s2.0-85186517617
Hansen S.S.; Munk T.; Knudsen A.W.; Beck A.M.	Hansen, Signe Skovgaard (58773985900); Munk, Tina (55507667400); Knudsen, Anne Wilkens (57006340000); Beck, Anne Marie (7401727160)	58773985900; 55507667400; 57006340000; 7401727160	Concordance between changes in calf circumference and muscle mass exists: A narrative literature review	2024	Clinical Nutrition ESPEN	59			171	175	4	2	10.1016/j.clnesp.2023.11.026	https://www.scopus.com/inward/record.uri?eid=2-s2.0-85180314865&doi=10.1016%2fj.clnesp.2023.11.026&partnerID=40&md5=a49c35564005cac74a3d6683be26f22a	The Unit for Dieticians and Nutrition Research, EATEN, Herlev and Gentofte Hospital, Borgmester Ib Juuls vej 1, Denmark	Hansen S.S., The Unit for Dieticians and Nutrition Research, EATEN, Herlev and Gentofte Hospital, Borgmester Ib Juuls vej 1, Denmark; Munk T., The Unit for Dieticians and Nutrition Research, EATEN, Herlev and Gentofte Hospital, Borgmester Ib Juuls vej 1, Denmark; Knudsen A.W., The Unit for Dieticians and Nutrition Research, EATEN, Herlev and Gentofte Hospital, Borgmester Ib Juuls vej 1, Denmark; …	Technological methods such as BIA or DXA are not always accessible in clinical practice, thus GLIM supports the use of calf circumference measurements to examine muscle mass. However, it has not been described if measurements of calf circumference can detect a change in muscle mass to the same degree as the technological methods. The aim of this study was to assess, whether changes in calf circum…	Bioimpedance; Concordance; Edema; Malnutrition; Overweight	Aged; Cross-Sectional Studies; Electric Impedance; Humans; Leg; Muscles; Sarcopenia; adult; aged; Article; bioelectrical impedance analysis; calf circumference; dual energy X ray absorptiometry; follow up; hospital patient; hospitalization; human; intervention study; muscle mass; narrative; non insulin dependent diabetes mellitus; obesity; observational study; physical activity; Preferred Reporti…							Cederholm T., Jensen G.L., Correia M.I.T.D., Gonzalez M.C., Fukushima R., Higashiguchi T., Et al., GLIM criteria for the diagnosis of malnutrition – a consensus report from the global clinical nutrition community, Clin Nutr, 38, 1, pp. 1-9, (2019); Barazzoni R., Jensen G.L., Correia M.I.T.D., Gonzalez M.C., Higashiguchi T., Shi H.P., Et al., Guidance for assessment of the muscle mass phenotypic c…	S.S. Hansen; The Unit for Dieticians and Nutrition Research, EATEN, Herlev and Gentofte Hospital, Borgmester Ib Juuls vej 1, Denmark; email: signe.skovgaard.hansen@outlook.dk		Elsevier Ltd						24054577			38220372	English	Clin. Nutr. ESPEN	Article	Final		Scopus	2-s2.0-85180314865
Song X.; Zhou X.; Wang H.; Guo H.; Yang J.	Song, Xiaomei (57223367173); Zhou, Xiaoxin (56590749000); Wang, Hao (59520855200); Guo, Hong (59520524900); Yang, Jian (55179587800)	57223367173; 56590749000; 59520855200; 59520524900; 55179587800	The simplified GLIM criteria for assessment of malnutrition and its correlation with clinical outcomes in Crohn’s disease patients	2024	Frontiers in Nutrition	11		1414124				0	10.3389/fnut.2024.1414124	https://www.scopus.com/inward/record.uri?eid=2-s2.0-85215522338&doi=10.3389%2ffnut.2024.1414124&partnerID=40&md5=689c312cdfa2d39a9e9e51187db2a27e	Research Center for Metabolic and Cardiovascular Diseases, The Third Affiliated Hospital of Chongqing Medical University, Chongqing, China; Department of Clinical Nutrition, The Third Affiliated Hospital of Chongqing Medical University, Chongqing, China; Department of Gastroenterology, Chongqing General Hospital, Chongqing University, Chongqing, China	Song X., Research Center for Metabolic and Cardiovascular Diseases, The Third Affiliated Hospital of Chongqing Medical University, Chongqing, China, Department of Clinical Nutrition, The Third Affiliated Hospital of Chongqing Medical University, Chongqing, China, Department of Gastroenterology, Chongqing General Hospital, Chongqing University, Chongqing, China; Zhou X., Research Center for Metabo…	Objective: Patients with Crohn’s disease (CD) commonly experience malnutrition. The Global Leadership Initiative on Malnutrition (GLIM) criteria, a novel approach to assessing malnutrition, has been validated in some diseases. However, there are limited studies in CD patients. This study aimed to investigate the applicability and effectiveness of the simplified GLIM criteria for evaluating the nu…	clinical outcome; Crohn’s disease; endoscopic remission; GLIM criteria; malnutrition								Ma T., Wan M., Liu G., Zuo X., Yang X., Yang X., Temporal trends of inflammatory bowel disease burden in China from 1990 to 2030 with comparisons to Japan, South Korea, the European Union, the United States of America, and the world, Clin Epidemiol, 15, pp. 583-599, (2023); Goh J., O'Morain C.A., Review article: nutrition and adult inflammatory bowel disease, Aliment Pharmacol Ther, 17, pp. 307-3…	J. Yang; Research Center for Metabolic and Cardiovascular Diseases, The Third Affiliated Hospital of Chongqing Medical University, Chongqing, China; email: jianyang@hospital.cqmu.edu.cn		Frontiers Media SA						2296861X				English	Front. Nutr.	Article	Final		Scopus	2-s2.0-85215522338
Rothenberg E.; Tsagari A.; Erickson N.; Katsagoni C.N.; Malone A.; de van der Schueren M.; Shaw C.; Steiber A.; Vranesic Bender D.; Jager-Wittenaar H.	Rothenberg, Elisabet (7005964355); Tsagari, Amalia (55245940800); Erickson, Nicole (55443283500); Katsagoni, Christina N. (36080904400); Malone, Ainsley (8435147500); de van der Schueren, Marian (6504450276); Shaw, Clare (55828243300); Steiber, Alison (6603192693); Vranesic Bender, Darija (30267450700); Jager-Wittenaar, Harriët (20436361300)	7005964355; 55245940800; 55443283500; 36080904400; 8435147500; 6504450276; 55828243300; 6603192693; 30267450700; 20436361300	Global Leadership Initiative on Malnutrition (GLIM) for the diagnosis of malnutrition - a framework for consistent dietetic practice	2024	Clinical Nutrition ESPEN	60			261	265	4	1	10.1016/j.clnesp.2024.02.009	https://www.scopus.com/inward/record.uri?eid=2-s2.0-85186079342&doi=10.1016%2fj.clnesp.2024.02.009&partnerID=40&md5=9d23b97f68c938739dbc414e6cdaaf11	Department of Nursing and Integrated Health Sciences, Faculty of Health Sciences, Kristianstad University, Kristianstad, Sweden; Department of Clinical Nutrition, “KAT’’ Hospital, Athens, Greece; Healthcare Faculty, BSc Dietetics, Aegean College, Athens, Greece; Comprehensive Cancer Center (CCC Munich LMU), Ludwig Maximilian University Hospital Munich, Munich, Germany; Department of Clinical Nutr…	Rothenberg E., Department of Nursing and Integrated Health Sciences, Faculty of Health Sciences, Kristianstad University, Kristianstad, Sweden; Tsagari A., Department of Clinical Nutrition, “KAT’’ Hospital, Athens, Greece, Healthcare Faculty, BSc Dietetics, Aegean College, Athens, Greece; Erickson N., Comprehensive Cancer Center (CCC Munich LMU), Ludwig Maximilian University Hospital Munich, Muni…	Malnutrition is an alarming and ongoing healthcare problem globally. Malnutrition has a negative impact on the individual patient, leading to poorer clinical outcomes and increased mortality, but also poses an economic burden on society. Proper identification and diagnostics are prerequisites for initiation of treatment. In 2019, the Global Leadership Initiative on Malnutrition, a consensus-based…	Diagnosis; Dietitian; GLIM; Malnutrition; Nutritional assessment; Screening	Dietetics; Humans; Leadership; Malnutrition; Nutrition Disorders; Nutritional Status; Article; clinical outcome; clinical practice; consensus; dietary intake; dietetics; dietitian; health care cost; human; International Classification of Diseases; knowledge gap; malnutrition; mortality; nutrition; nutritional assessment; screening; leadership; malnutrition; nutritional disorder; nutritional status					GHD GmbH; Janssen-Cilag GmbH; Baxter International; CSL Behring, CSL	NE has received speaker honoraria from CSL Behring, Fresenius-Kabi GmbH, Baxter, Janssen-Cilag GmbH, Cognitando Gmbh, Nutricia and GHD GmbH. She served on the Expert advisory board at Baxter, received consulting fees from Fresenius, and received compensation for writing articles from Klarigo Verlag and Havas Lynxx Group. None of these activities were related to the content of this article. CS has…	Cederholm T., Barazzoni R., Austin P., Ballmer P., Biolo G., Bischoff S.C., Et al., ESPEN guidelines on definitions and terminology of clinical nutrition, Clin Nutr, 36, 1, pp. 49-64, (2017); Norman K., Hass U., Pirlich M., Malnutrition in older adults-recent advances and remaining challenges, Nutrients, 13, 8, (2021); Arends J., Baracos V., Bertz H., Bozzetti F., Calder P.C., Deutz N.E.P., Et al…	H. Jager-Wittenaar; Research Group Healthy Ageing, Allied Health Care and Nursing, Hanze University of Applied Sciences, Groningen, Netherlands; email: ha.jager@pl.hanze.nl		Elsevier Ltd						24054577			38479920	English	Clin. Nutr. ESPEN	Article	Final	All Open Access; Hybrid Gold Open Access	Scopus	2-s2.0-85186079342
Wang D.; Yin J.; Liao W.; Feng X.; Zhang F.	Wang, Dao (58974195600); Yin, Jun (58944946100); Liao, Wen (58973945800); Feng, Xiaoran (57223109020); Zhang, Fengping (57216619887)	58974195600; 58944946100; 58973945800; 57223109020; 57216619887	GLIM criteria for definition of malnutrition in peritoneal dialysis: a new aspect of nutritional assessment	2024	Renal Failure	46	1	2337290				0	10.1080/0886022X.2024.2337290	https://www.scopus.com/inward/record.uri?eid=2-s2.0-85189641203&doi=10.1080%2f0886022X.2024.2337290&partnerID=40&md5=66919b00f2f579dd0d7aca28f7f89539	Department of Nephrology, Pingxiang People’s Hospital, Pingxiang, China; Department of Nephrology, West China Hospital, Sichuan University, Chengdu, China; Department of Nephrology, Jiujiang First People’s Hospital, Jiujiang, China	Wang D., Department of Nephrology, Pingxiang People’s Hospital, Pingxiang, China; Yin J., Department of Nephrology, West China Hospital, Sichuan University, Chengdu, China; Liao W., Department of Nephrology, Pingxiang People’s Hospital, Pingxiang, China; Feng X., Department of Nephrology, Jiujiang First People’s Hospital, Jiujiang, China; Zhang F., Department of Nephrology, Jiujiang First People’…	Background: The aim of our study was to evaluate the effectiveness of Global Leadership Initiative on Malnutrition (GLIM) criteria in assessing malnutrition within the peritoneal dialysis (PD) population.Methods: We conducted a retrospective analysis involving 1057 PD patients across multiple institutions, characterized by an age of 56.1 ± 14.4 years, 464 (43.9%) female, and a median follow-up of…	assessment; GLIM; malnutrition; peritoneal dialysis; prognosis	Adult; Aged; Female; Humans; Leadership; Male; Malnutrition; Middle Aged; Nutrition Assessment; Nutritional Status; Peritoneal Dialysis; Retrospective Studies; adult; all cause mortality; Article; cardiovascular disease; clinical effectiveness; clinical evaluation; cohort analysis; controlled study; data consistency; death; diagnostic accuracy; female; follow up; Geriatric Nutritional Risk Index;…							Hanna R.M., Ghobry L., Wassef O., Et al., A practical approach to nutrition, protein-energy wasting, sarcopenia, and cachexia in patients with chronic kidney disease, Blood Purif, 49, 1-2, pp. 202-211, (2020); Kiebalo T., Holotka J., Habura I., Et al., Nutritional status in peritoneal dialysis: nutritional guidelines, adequacy and the management of malnutrition, Nutrients, 12, 6, (2020); Chan W.,…	F. Zhang; Department of Nephrology, Jiujiang First People’s Hospital, Jiujiang, China; email: zfp051126@163.com		Taylor and Francis Ltd.						0886022X		REFAE	38575339	English	Renal Fail.	Article	Final		Scopus	2-s2.0-85189641203
Wu T.; Xu H.; Li W.; Zhou F.; Guo Z.; Wang K.; Weng M.; Zhou C.; Liu M.; Lin Y.; Li S.; He Y.; Yao Q.; Shi H.; Song C.	Wu, Tiantian (58065059700); Xu, Hongxia (37118224200); Li, Wei (57196305473); Zhou, Fuxiang (14038333400); Guo, Zengqing (35200874000); Wang, Kunhua (58925104400); Weng, Min (59029551900); Zhou, Chunling (57208646788); Liu, Ming (57161271900); Lin, Yuan (55714583300); Li, Suyi (37112647700); He, Ying (57211552529); Yao, Qinghua (23977080500); Shi, Hanping (7402623640); Song, Chunhua (56489149600)	58065059700; 37118224200; 57196305473; 14038333400; 35200874000; 58925104400; 59029551900; 57208646788; 57161271900; 55714583300; 37112647700; 57211552529; 23977080500; 7402623640; 56489149600	The potential of machine learning models to identify malnutrition diagnosed by GLIM combined with NRS-2002 in colorectal cancer patients without weight loss information	2024	Clinical Nutrition	43	5		1151	1161	10	2	10.1016/j.clnu.2024.04.001	https://www.scopus.com/inward/record.uri?eid=2-s2.0-85189828370&doi=10.1016%2fj.clnu.2024.04.001&partnerID=40&md5=5904a67bf6b5a85872edf02a44b53d9e	Department of Epidemiology and Statistics, College of Public Health, Zhengzhou University, Henan, Zhengzhou, China; Department of Clinical Nutrition, Daping Hospital, Army Medical University, Chongqing, China; Cancer Center of the First Hospital of Jilin University, Jilin, Changchun, China; Department of Radiation and Medical Oncology, Zhongnan Hospital of Wuhan University, Hubei, Wuhan, China; D…	Wu T., Department of Epidemiology and Statistics, College of Public Health, Zhengzhou University, Henan, Zhengzhou, China; Xu H., Department of Clinical Nutrition, Daping Hospital, Army Medical University, Chongqing, China; Li W., Cancer Center of the First Hospital of Jilin University, Jilin, Changchun, China; Zhou F., Department of Radiation and Medical Oncology, Zhongnan Hospital of Wuhan Univ…	Background & aims: The key step of the Global Leadership Initiative on Malnutrition (GLIM) is nutritional risk screening, while the most appropriate screening tool for colorectal cancer (CRC) patients is yet unknown. The GLIM diagnosis relies on weight loss information, and bias or even failure to recall patients' historical weight can cause misestimates of malnutrition. We aimed to compare the s…	Colorectal cancer; GLIM; Machine learning; Malnutrition; Weight loss	Aged; Cohort Studies; Colorectal Neoplasms; Female; Humans; Machine Learning; Male; Malnutrition; Middle Aged; Nutrition Assessment; Risk Assessment; Sensitivity and Specificity; Weight Loss; adult; Article; body weight loss; clinical feature; cohort analysis; colorectal cancer; controlled study; diagnostic accuracy; diagnostic test accuracy study; female; Global Leadership Initiative Malnutritio…					National Key Research and Development Program of China, NKRDPC, (2022YFC2009600, 2022YFC2009601); National Key Research and Development Program of China, NKRDPC	This work was supported by the National Key Research and Development Program (No. 2022YFC2009600, 2022YFC2009601).	Williams G.R., Al-Obaidi M., Dai C., Mir N., Challa S.A., Daniel M., Et al., Association of malnutrition with geriatric assessment impairments and health-related quality of life among older adults with gastrointestinal malignancies, Cancer, 126, 23, pp. 5147-5155, (2020); Zhang L., Wang S., Gao X., Gao T., Huang L., Lian B., Et al., Poor pre-operative nutritional status is a risk factor of post-o…	C. Song; Department of Epidemiology and Statistics, College of Public Health, Zhengzhou University, Zhengzhou, Henan, 450001, China; email: sch16@zzu.edu.cn; H. Shi; Department of Gastrointestinal Surgery|Department of Clinical Nutrition, Beijing Shijitan Hospital, Capital Medical University, Beijing, Tieyi Road 10#, Haidian District, 100038, China; email: shihp@ccmu.edu.cn		Churchill Livingstone						02615614		CLNUD	38603972	English	Clin. Nutr.	Article	Final		Scopus	2-s2.0-85189828370
Piamjariyakul U.; Wang K.; Smith M.; Young S.; Shafique S.; Navia R.O.; Williams K.	Piamjariyakul, Ubolrat (14032227400); Wang, Kesheng (14826045200); Smith, Marilyn (57198459549); Young, Stephanie (57214832029); Shafique, Saima (57210896572); Navia, R. Osvaldo (57221745796); Williams, Kristine (7404142996)	14032227400; 14826045200; 57198459549; 57214832029; 57210896572; 57221745796; 7404142996	Family Caregiving of Patients With Heart Failure and Vascular Dementia in Rural Appalachia: A Mixed-Methods Study	2024	Western Journal of Nursing Research	46	5		344	355	11	2	10.1177/01939459241242536	https://www.scopus.com/inward/record.uri?eid=2-s2.0-85189027459&doi=10.1177%2f01939459241242536&partnerID=40&md5=750aba41eae345130db688fad59575cd	School of Nursing, West Virginia University, Morgantown, WV, United States; Department of Medicine, Rockefeller Neuroscience Institute, West Virginia University, Morgantown, WV, United States; School of Nursing, The University of Kansas Medical Center, Kansas City, KS, United States	Piamjariyakul U., School of Nursing, West Virginia University, Morgantown, WV, United States; Wang K., School of Nursing, West Virginia University, Morgantown, WV, United States; Smith M., School of Nursing, West Virginia University, Morgantown, WV, United States; Young S., School of Nursing, West Virginia University, Morgantown, WV, United States; Shafique S., School of Nursing, West Virginia Un…	Introduction: Vascular dementia and heart failure (HF) are common co-existing conditions among adult populations. Each condition requires extensive home caregiving from family caregivers, especially those in rural Appalachia. This study aimed to assess caregivers’ burden and their physical and mental health status, as well as explore their experiences and needs. Methods: This study used an explor…	family caregivers; heart failure; in-home caregivers; mixed methods; vascular dementia	Adult; Aged; Caregivers; Dementia, Vascular; Family; Heart Failure; Home Care Services; Humans; Male; Middle Aged; Qualitative Research; adult; aged; caregiver; complication; family; heart failure; home care; human; male; middle aged; multiinfarct dementia; psychology; qualitative research					Home Care Needs of Caregivers and Patients with Heart Failure and Dementia in Rural Appalachia, (NR018547S, 09/01/2020-08/30/2023)	The author(s) disclosed receipt of the following financial support for the research, authorship, and/or publication of this article: This research was funded by Home Care Needs of Caregivers and Patients with Heart Failure and Dementia in Rural Appalachia (Grant info: R15 Research Supplement (NR018547S) 09/01/2020-08/30/2023).	Tsao C.W., Aday A.W., Almarzooq Z.I., Et al., Heart disease and stroke statistics-2023 update: a report from the American Heart Association, Circulation; Yang M., Sun D., Wang Y., Yan M., Zheng J., Ren J., Cognitive impairment in heart failure: landscape, challenges, and future directions, Front Cardiovasc Med, 8, (2022); Evangelista L.S., Stromberg A., Dionne-Odom J.N., An integrated review of i…	U. Piamjariyakul; School of Nursing, West Virginia University, Morgantown, United States; email: Ubolrat.piamjariyakul@hsc.wvu.edu		SAGE Publications Inc.						01939459			38551329	English	West. J. Nurs. Res.	Article	Final	All Open Access; Green Open Access	Scopus	2-s2.0-85189027459
Wang J.; Liu B.; Chen J.	Wang, Jian (59459809700); Liu, Bingyue (59195313100); Chen, Jianxin (57201263281)	59459809700; 59195313100; 57201263281	Validity of the Global Leadership Initiative on Malnutrition criteria in East Asian patients with gastric cancer: a comprehensive narrative review	2024	Frontiers in Nutrition	11		1462487				0	10.3389/fnut.2024.1462487	https://www.scopus.com/inward/record.uri?eid=2-s2.0-85211160214&doi=10.3389%2ffnut.2024.1462487&partnerID=40&md5=563a9461f7de5224537e57a5a2c0dfdd	The Third Clinical Medical College of Zhejiang, Chinese Medical University, Zhejiang, Hangzhou, China; Hangzhou Zhanshi Traditional Chinese Hospital of Orthopaedics, Zhejiang, Hangzhou, China; Department of Medical Oncology, The Quzhou Affiliated Hospital of Wenzhou Medical University, Quzhou People's Hospital, Zhejiang, Quzhou, China	Wang J., The Third Clinical Medical College of Zhejiang, Chinese Medical University, Zhejiang, Hangzhou, China; Liu B., Hangzhou Zhanshi Traditional Chinese Hospital of Orthopaedics, Zhejiang, Hangzhou, China; Chen J., Department of Medical Oncology, The Quzhou Affiliated Hospital of Wenzhou Medical University, Quzhou People's Hospital, Zhejiang, Quzhou, China	Background: Malnutrition is a significant public health issue for patients with gastric cancer, particularly in East Asia, the region most affected globally. In response to the absence of adequate tools for assessing nutritional status, the Global Leadership Initiative on Malnutrition (GLIM) criteria were established in 2018, aiming to standardize the diagnosis of malnutrition. However, there is …	diagnosis; gastric cancer; GLIM; postoperative complications; prognosis						Zhejiang Medical Health and Technology Project, (2024KY1762); Science and Technology Key Project of Quzhou, (2022K48); Instructional Project of Quzhou, (2019ASA90177)	The author(s) declare that financial support was received for the research, authorship, and/or publication of this article. The study was supported by Zhejiang Medical Health and Technology Project (2024KY1762), Science and Technology Key Project of Quzhou (2022K48), Instructional Project of Quzhou (2019ASA90177), \u2018New 115\u2019 Talent Project of Quzhou, \u2018551\u2019 Health High-level Tal…	Sexton R.E., Hallak M.N.A., Uddin M.H., Diab M., Azmi A.S., Gastric cancer heterogeneity and clinical outcomes, Technol Cancer Res Treat, 19, (2020); Sun D.Q., Yang F., Li H., Cao M.M., Yan X.X., He S.Y., Et al., Regional disparities in trends of global gastric cancer incidence and mortality from 1990 to 2019, Zhonghua Zhong Liu Za Zhi, 44, pp. 950-954, (2022); Sung H., Ferlay J., Siegel R.L., La…	J. Chen; Department of Medical Oncology, The Quzhou Affiliated Hospital of Wenzhou Medical University, Quzhou People's Hospital, Quzhou, Zhejiang, China; email: cjx8137@163.com		Frontiers Media SA						2296861X				English	Front. Nutr.	Review	Final		Scopus	2-s2.0-85211160214
Enge M.; Peelen F.O.; Nielsen R.L.; Beck A.M.; Olin A.Ö.; Cederholm T.; Boström A.-M.; Paur I.	Enge, Maria (58819283200); Peelen, Frida Ostonen (58819773100); Nielsen, Rikke Lundsgaard (57223810692); Beck, Anne Marie (7401727160); Olin, Ann Ödlund (7005071967); Cederholm, Tommy (7004021618); Boström, Anne-Marie (57200802421); Paur, Ingvild (15756146700)	58819283200; 58819773100; 57223810692; 7401727160; 7005071967; 7004021618; 57200802421; 15756146700	Malnutrition prevalence according to GLIM and its feasibility in geriatric patients: a prospective cross-sectional study	2024	European Journal of Nutrition	63	3		927	938	11	2	10.1007/s00394-023-03323-5	https://www.scopus.com/inward/record.uri?eid=2-s2.0-85182684389&doi=10.1007%2fs00394-023-03323-5&partnerID=40&md5=b2cf9f1b1b057d68da479b6b9ba0c94f	Department of Geriatric Medicine, Jakobsbergsgeriatriken, Stockholm, Sweden; Theme Inflammation and Aging, Nursing Unit Aging, Karolinska University Hospital, Huddinge, Sweden; Department of Clinical Research, Copenhagen University Hospital Amager and Hvidovre, Hvidovre, Denmark; Dietetic and Nutritional Research Unit EATEN, Herlev and Gentofte University Hospital, Herlev, Denmark; Department of …	Enge M., Department of Geriatric Medicine, Jakobsbergsgeriatriken, Stockholm, Sweden; Peelen F.O., Theme Inflammation and Aging, Nursing Unit Aging, Karolinska University Hospital, Huddinge, Sweden; Nielsen R.L., Department of Clinical Research, Copenhagen University Hospital Amager and Hvidovre, Hvidovre, Denmark; Beck A.M., Dietetic and Nutritional Research Unit EATEN, Herlev and Gentofte Unive…	Purpose: In 2019, the Global Leadership Initiative on Malnutrition (GLIM) suggested a 2-step diagnostic format for malnutrition including screening and diagnosis. Prospective validation and feasibility studies, using the complete set of the five GLIM criteria, are needed. The aims of this study were to determine the prevalence of malnutrition, and investigate how the prevalence varied with mode o…	Body composition; Feasibility; Geriatric patients; Global leadership initiative on malnutrition; Hospital; Malnutrition	Aged; Aged, 80 and over; Cross-Sectional Studies; Feasibility Studies; Female; Hand Strength; Humans; Leadership; Male; Malnutrition; Nutrition Assessment; Nutritional Status; Prevalence; C reactive protein; age; aged; aged hospital patient; Article; body mass; body weight loss; calf circumference; caloric intake; comparative study; cross-sectional study; data completeness; disease risk assessmen…		C reactive protein, 9007-41-4			Nordic Nutrition Academy	We would like to thank all the participants for their time and effort in the study. We would also thank the nurses and physiotherapists involved in the study. This study was performed within the Nordic Nutrition Academy.	Norman K., Hass U., Pirlich M., Malnutrition in older adults-recent advances and remaining challenges, Nutrients, 13, (2021); Cederholm T., Jensen G.L., Correia M.I.T.D., Et al., GLIM criteria for the diagnosis of malnutrition—a consensus report from the global clinical nutrition community, Clin Nutr, 38, pp. 1-9, (2019); Cederholm T., Barazzoni R., Validity and feasibility of the global leadersh…	I. Paur; Norwegian Advisory Unit On Disease-Related Undernutrition, Oslo, Norway; email: inpaur@ous-hf.no		Springer Science and Business Media Deutschland GmbH						14366207		EJNUF	38240774	English	Eur. J. Nutr.	Article	Final	All Open Access; Green Open Access; Hybrid Gold Open Access	Scopus	2-s2.0-85182684389
Talani C.; Astradsson T.; Farnebo L.; Mäkitie A.; Ehrsson Y.T.; Laurell G.	Talani, Charbél (57211147043); Astradsson, Thorsteinn (55609158800); Farnebo, Lovisa (24179331000); Mäkitie, Antti (7003415318); Ehrsson, Ylva Tiblom (6506843851); Laurell, Göran (55802379000)	57211147043; 55609158800; 24179331000; 7003415318; 6506843851; 55802379000	Pretreatment fat-free mass index correlates with early death in patients with head and neck squamous cell carcinoma	2024	Head and Neck	46	4		808	818	10	0	10.1002/hed.27628	https://www.scopus.com/inward/record.uri?eid=2-s2.0-85181676380&doi=10.1002%2fhed.27628&partnerID=40&md5=90baf5e4c05235de7726dbf6abee0b8c	Faculty of Medicine and Health Sciences, Department of Biomedical and Clinical Sciences, Division of Sensory Organs and Communication, Linköping University, Linköping, Sweden; Department of Otorhinolaryngology in Linköping, Anaesthetics, Operations and Specialty Surgery Center, Region Östergötland, Linköping, Sweden; Department of Surgical Sciences, Uppsala University, Uppsala, Sweden; Department…	Talani C., Faculty of Medicine and Health Sciences, Department of Biomedical and Clinical Sciences, Division of Sensory Organs and Communication, Linköping University, Linköping, Sweden, Department of Otorhinolaryngology in Linköping, Anaesthetics, Operations and Specialty Surgery Center, Region Östergötland, Linköping, Sweden; Astradsson T., Department of Surgical Sciences, Uppsala University, U…	Background: A significant proportion of patients with head and neck squamous cell carcinoma (HNSCC) are malnourished at diagnosis. In this study, we investigated how pretreatment body mass index (BMI) and fat-free mass index (FFMI) correlate with early death, and whether these measurements are useful markers of prognosis for risk stratification of head and neck cancer patients. Methods: Patients …	body composition; early death; head and neck cancer; malnutrition; oral oncology	Body Mass Index; Head and Neck Neoplasms; Humans; Laryngeal Neoplasms; Malnutrition; Squamous Cell Carcinoma of Head and Neck; antineoplastic agent; adult; aged; Article; bioelectrical impedance analysis; body mass; body weight; body weight loss; cancer mortality; cancer prognosis; cancer radiotherapy; cancer surgery; chemoradiotherapy; cohort analysis; controlled study; exercise; fat free mass; …					Östergötland Regional Research Council, (SC‐2018‐00231‐53, SC‐2018‐00231‐46); Cancerfonden, (2018/502, 2015/363); Uppsala‐Örebro Regional Research Council, (561121); Finska Läkaresällskapet, FLS, (AM2023); Kamprad Family Foundation for Entrepreneurship, Research and Charity, (20150003)	This work was supported by the Swedish Cancer Society, 2015/363; the Swedish Cancer Society, 2018/502; the Kamprad Family Foundation for Entrepreneurship, Research and Charity, 20150003; the Uppsala‐Örebro Regional Research Council, 561121; the Östergötland Regional Research Council, SC‐2018‐00231‐53, SC‐2018‐00231‐46; and the Finska Läkaresällskapet (AM2023).	Bray F., Ferlay J., Soerjomataram I., Siegel R.L., Torre L.A., Jemal A., Global cancer statistics 2018: GLOBOCAN estimates of incidence and mortality worldwide for 36 cancers in 185 countries, CA Cancer J Clin, 68, 6, pp. 394-424, (2018); Talani C., Makitie A., Beran M., Holmberg E., Laurell G., Farnebo L., Early mortality after diagnosis of cancer of the head and neck—a population-based nationwi…	C. Talani; Faculty of Medicine and Health Sciences, Department of Biomedical and Clinical Sciences, Division of Sensory Organs and Communication, Linköping University, Linköping, Sweden; email: charbel.talani@regionostergotland.se		John Wiley and Sons Inc						10433074		HEANE	38193618	English	Head Neck	Article	Final	All Open Access; Hybrid Gold Open Access	Scopus	2-s2.0-85181676380
Godala M.; Gaszyńska E.; Walczak K.; Małecka-Wojciesko E.	Godala, Małgorzata (55981888700); Gaszyńska, Ewelina (16307034500); Walczak, Konrad (26325194500); Małecka-Wojciesko, Ewa (57287030900)	55981888700; 16307034500; 26325194500; 57287030900	An Evaluation of the Usefulness of Selected Screening Methods in Assessing the Risk of Malnutrition in Patients with Inflammatory Bowel Disease	2024	Nutrients	16	6	814				2	10.3390/nu16060814	https://www.scopus.com/inward/record.uri?eid=2-s2.0-85188953637&doi=10.3390%2fnu16060814&partnerID=40&md5=fa23962d0acd177431b92096ff6b38da	Department of Nutrition and Epidemiology, Medical University of Lodz, Lodz, 90-752, Poland; Department of Internal Medicine and Nephrodiabetology, Medical University of Lodz, Lodz, 90-549, Poland; Department of Digestive Tract Diseases, Medical University of Lodz, Lodz, 90-153, Poland	Godala M., Department of Nutrition and Epidemiology, Medical University of Lodz, Lodz, 90-752, Poland; Gaszyńska E., Department of Nutrition and Epidemiology, Medical University of Lodz, Lodz, 90-752, Poland; Walczak K., Department of Internal Medicine and Nephrodiabetology, Medical University of Lodz, Lodz, 90-549, Poland; Małecka-Wojciesko E., Department of Digestive Tract Diseases, Medical Uni…	The aim of this study was to assess the prevalence of malnutrition risk in patients with IBD using different scales to evaluate their usefulness as first-step screening tools for the diagnosis of malnutrition using the GLIM criteria in patients with inflammatory bowel disease. This study included 82 patients with IBD. The Mini Nutritional Assessment, Malnutrition Universal Screening Tool, Saskatc…	Crohn’s disease; inflammatory bowel disease; malnutrition; screening tools; ulcerative colitis						Uniwersytet Medyczny w Lodzi, UMED	This study was supported by grant no. 503/1-002-01/503-11-001-19-00 from the Medical University of Lodz, Poland.	Borowitz S.M., The epidemiology of inflammatory bowel disease: Clues to pathogenesis?, Front. Pediatr, 10, (2023); Ng S., Shi H., Hamidi N., Underwood F.E., Tang W., Benchimol E.I., Panaccione R., Ghosh S., Wu J.C.Y., Chan Sung J.J.Y., Et al., Worldwide incidence and prevalence of inflammatory bowel disease in the 21st century: A systematic review of population-based studies, Lancet, 390, pp. 276…	M. Godala; Department of Nutrition and Epidemiology, Medical University of Lodz, Lodz, 90-752, Poland; email: malgorzata.godala@umed.lodz.pl		Multidisciplinary Digital Publishing Institute (MDPI)						20726643				English	Nutrients	Article	Final	All Open Access; Gold Open Access; Green Open Access	Scopus	2-s2.0-85188953637
Yu Z.; Song W.; Ren X.; Chen J.; Yao Q.; Liu H.; Wang X.; Zhou J.; Wang B.; Chen X.	Yu, Zihan (57216299826); Song, Wenxuan (57887457200); Ren, Xiangfeng (57888596300); Chen, Jihua (58107669900); Yao, Qinyan (58107786400); Liu, Hang (57219214199); Wang, Xiaoxuan (59149304700); Zhou, Jinjie (58179696100); Wang, Bangmao (8204324800); Chen, Xin (57133977200)	57216299826; 57887457200; 57888596300; 58107669900; 58107786400; 57219214199; 59149304700; 58179696100; 8204324800; 57133977200	Calcium deficiency is associated with malnutrition risk in patients with inflammatory bowel disease	2024	Postgraduate Medicine	136	4		456	467	11	0	10.1080/00325481.2024.2359895	https://www.scopus.com/inward/record.uri?eid=2-s2.0-85194541954&doi=10.1080%2f00325481.2024.2359895&partnerID=40&md5=9f304fc964eb083966ed10278dc33329	Department of Gastroenterology and Hepatology, Tianjin Medical University General Hospital, Tianjin, China	Yu Z., Department of Gastroenterology and Hepatology, Tianjin Medical University General Hospital, Tianjin, China; Song W., Department of Gastroenterology and Hepatology, Tianjin Medical University General Hospital, Tianjin, China; Ren X., Department of Gastroenterology and Hepatology, Tianjin Medical University General Hospital, Tianjin, China; Chen J., Department of Gastroenterology and Hepatol…	Background and Aim: Patients with inflammatory bowel disease (IBD) often have the condition of malnutrition, which can be presented as sarcopenia, micronutrient deficiencies, etc. Trace elements (magnesium, calcium, iron, copper, zinc, plumbum and manganese) belonging to micronutrients, are greatly vital for the assessment of nutritional status in humans. Trace element deficiencies are also the m…	Calcium deficiency; GLIM; IBD; malnutrition; trace elements	Adult; Aged; Calcium; Female; Humans; Inflammatory Bowel Diseases; Male; Malnutrition; Middle Aged; Nutritional Status; Prospective Studies; Risk Factors; ROC Curve; Trace Elements; alanine aminotransferase; alkaline phosphatase; C reactive protein; calcium; copper; high density lipoprotein cholesterol; iron; lead; low density lipoprotein cholesterol; manganese; nitrogen; trace element; transferr…		alanine aminotransferase, 9000-86-6, 9014-30-6; alkaline phosphatase, 9001-78-9; C reactive protein, 9007-41-4; calcium, 7440-70-2, 14092-94-5; copper, 15158-11-9, 7440-50-8; iron, 14093-02-8, 53858-86-9, 7439-89-6; lead, 7439-92-1, 13966-28-4; manganese, 16397-91-4, 7439-96-5; nitrogen, 7727-37-9; transferrin, 82030-93-1; uric acid, 69-93-2; zinc, 7440-66-6, 14378-32-6; Calcium, ; Trace Elements,					Ng S.C., Shi H.Y., Hamidi N., Et al., Worldwide incidence and prevalence of inflammatory bowel disease in the 21st century: a systematic review of population-based studies, Lancet, 390, pp. 2769-2778, (2017); Burisch J., Jess T., Martinato M., Et al., The burden of inflammatory bowel disease in Europe, J Crohns Colitis, 7, 4, pp. 322-337, (2013); Zhang Y., Liu J., Han X., Et al., Long-term trends…	B. Wang; Department of Gastroenterology and Hepatology, Tianjin Medical University General Hospital, Tianjin, China; email: mwang02@tmu.edu.cn; X. Chen; Department of Gastroenterology and Hepatology, Tianjin Medical University General Hospital, Tianjin, Anshan Road 154, Heping District, 300052, China; email: xchen03@tmu.edu.cn		Taylor and Francis Ltd.						00325481		POMDA	38782760	English	Postgrad. Med.	Article	Final		Scopus	2-s2.0-85194541954
Lin G.-T.; Chen J.-Y.; Shang-Guan Z.-X.; Fan D.-H.; Zhong Q.; Wu D.; Liu Z.-Y.; Jiang Y.-M.; Wang J.-B.; Lin J.-X.; Lu J.; Chen Q.-Y.; Huang Z.-H.; Lin J.-L.; Xie J.-W.; Li P.; Huang C.-M.; Zheng C.-H.	Lin, Guang-Tan (56591186200); Chen, Jun-Yu (57263469600); Shang-Guan, Zhi-Xin (58192802900); Fan, Deng-Hui (58630701100); Zhong, Qing (57061692900); Wu, Dong (57222010817); Liu, Zhi-Yu (57204791532); Jiang, Yi-Ming (58667963900); Wang, Jia-Bin (55455931300); Lin, Jian-Xian (35170130600); Lu, Jun (57020112700); Chen, Qi-Yue (55481468000); Huang, Zhi-Hong (57377372400); Lin, Ju-Li (57203632140); Xi…	56591186200; 57263469600; 58192802900; 58630701100; 57061692900; 57222010817; 57204791532; 58667963900; 55455931300; 35170130600; 57020112700; 55481468000; 57377372400; 57203632140; 57020362700; 56140952400; 35169642800; 7401934971	Robot-assisted versus laparoscopic-assisted gastrectomy among malnourished patients with gastric cancer based on textbook outcome	2024	Surgical Endoscopy	38	5		2666	2676	10	3	10.1007/s00464-024-10769-z	https://www.scopus.com/inward/record.uri?eid=2-s2.0-85188247040&doi=10.1007%2fs00464-024-10769-z&partnerID=40&md5=343f00a307a46bcd004efd4604283e76	Department of Gastric Surgery, Fujian Medical University Union Hospital, No.29 Xinquan Road, Fujian Province, Fuzhou, 350001, China; Department of General Surgery, Fujian Medical University Union Hospital, Fuzhou, China; Key Laboratory of Ministry of Education of Gastrointestinal Cancer, Fujian Medical University, Fuzhou, China; Fujian Key Laboratory of Tumor Microbiology, Fujian Medical Universi…	Lin G.-T., Department of Gastric Surgery, Fujian Medical University Union Hospital, No.29 Xinquan Road, Fujian Province, Fuzhou, 350001, China, Department of General Surgery, Fujian Medical University Union Hospital, Fuzhou, China, Key Laboratory of Ministry of Education of Gastrointestinal Cancer, Fujian Medical University, Fuzhou, China, Fujian Key Laboratory of Tumor Microbiology, Fujian Medic…	Background: Textbook outcome (TO) has been widely employed as a comprehensive indicator to assess the short-term prognosis of patients with cancer. Preoperative malnutrition is a potential risk factor for adverse surgical outcomes in patients with gastric cancer (GC). This study aimed to compare the TO between robotic-assisted gastrectomy (RAG) and laparoscopic-assisted gastrectomy (LAG) in malno…	Chemotherapy compliance; Gastric cancer; Malnutrition; Robotic-assisted gastrectomy; Textbook outcome	Aged; Female; Gastrectomy; Humans; Laparoscopy; Length of Stay; Male; Malnutrition; Middle Aged; Operative Time; Propensity Score; Retrospective Studies; Robotic Surgical Procedures; Stomach Neoplasms; Treatment Outcome; adjuvant chemotherapy; adult; Article; body mass; cancer staging; comparative study; conceptual framework; controlled study; date of death; female; follow up; hospital patient; h…			da Vinci Surgical System, Intuitive Surgical, United States	Intuitive Surgical, United States	Joint Funds for the innovation of science and Technology, Fujian province, (2021Y9042); Fujian Provincial Health Technology Project, (2022QNA026); Fujian Provincial Health Technology Project	This study was supported by Joint Funds for the innovation of science and Technology, Fujian province (2021Y9042); Fujian provincial health technology project (2022QNA026).	Sung H., Et al., Global Cancer Statistics 2020: GLOBOCAN estimates of Incidence and mortality worldwide for 36 cancers in 185 countries, CA Cancer J Clin, 71, 3, pp. 209-249, (2021); Lu J., Et al., Assessment of robotic versus laparoscopic distal gastrectomy for gastric cancer: a randomized controlled trial, Ann Surg, 273, 5, pp. 858-867, (2021); Arends J., Et al., ESPEN expert group recommendati…	C.-M. Huang; Department of Gastric Surgery, Fujian Medical University Union Hospital, Fuzhou, No.29 Xinquan Road, Fujian Province, 350001, China; email: hcmlr2002@163.com; C.-H. Zheng; Department of Gastric Surgery, Fujian Medical University Union Hospital, Fuzhou, No.29 Xinquan Road, Fujian Province, 350001, China; email: wwkzch@163.com		Springer						09302794			38512349	English	Surg. Endosc.	Article	Final		Scopus	2-s2.0-85188247040
Fernández-Jiménez R.; García-Rey S.; Roque-Cuéllar M.C.; Fernández-Soto M.L.; García-Olivares M.; Novo-Rodríguez M.; González-Pacheco M.; Prior-Sánchez I.; Carmona-Llanos A.; Muñoz-Jiménez C.; Zarco-Rodríguez F.P.; Miguel-Luengo L.; Boughanem H.; García-Luna P.P.; García-Almeida J.M.	Fernández-Jiménez, Rocío (57653591400); García-Rey, Silvia (52263460100); Roque-Cuéllar, María Carmen (50462315200); Fernández-Soto, María Luisa (6603921755); García-Olivares, María (57337041100); Novo-Rodríguez, María (58879534500); González-Pacheco, María (58880328200); Prior-Sánchez, Inmaculada (55487110100); Carmona-Llanos, Alba (58879534600); Muñoz-Jiménez, Concepción (56049644000); Zarco-Ro…	57653591400; 52263460100; 50462315200; 6603921755; 57337041100; 58879534500; 58880328200; 55487110100; 58879534600; 56049644000; 58879849200; 58879849300; 57207986327; 7006828080; 6508225563	Ultrasound Muscle Evaluation for Predicting the Prognosis of Patients with Head and Neck Cancer: A Large-Scale and Multicenter Prospective Study	2024	Nutrients	16	3	387				4	10.3390/nu16030387	https://www.scopus.com/inward/record.uri?eid=2-s2.0-85184738379&doi=10.3390%2fnu16030387&partnerID=40&md5=0aeaa73780f5f15992fcdacd60352c68	Department of Endocrinology and Nutrition, Virgen de la Victoria University Hospital, Málaga Biomedical Research Institute and BIONAND Platform (IBIMA), Malaga, 29010, Spain; Department of Endocrinology and Nutrition, QuironSalud Malaga Hospital, Malaga, 29004, Spain; Department of Medicine and Dermatology, Faculty of Medicine, University of Malaga, Malaga, 29010, Spain; Department of Endocrinolo…	Fernández-Jiménez R., Department of Endocrinology and Nutrition, Virgen de la Victoria University Hospital, Málaga Biomedical Research Institute and BIONAND Platform (IBIMA), Malaga, 29010, Spain, Department of Endocrinology and Nutrition, QuironSalud Malaga Hospital, Malaga, 29004, Spain, Department of Medicine and Dermatology, Faculty of Medicine, University of Malaga, Malaga, 29010, Spain; Gar…	Head and neck cancer (HNC) is a prevalent and aggressive form of cancer with high mortality rates and significant implications for nutritional status. Accurate assessment of malnutrition in patients with HNC is crucial for optimizing treatment outcomes and improving survival rates. This study aimed to evaluate the use of ultrasound techniques for predicting nutritional status, malnutrition, and c…	decision tree; malnutrition; muscle mass; oropharyngeal cancer; random forest; RF-CSA; sarcopenia; survival	adipose tissue; adult; aged; aggression; Article; binary classification; body composition; body weight loss; cross-sectional study; early intervention; echography; evaluation study; female; functional assessment; head and neck cancer; hospital admission; hospital mortality; human; hydration status; informed consent; life expectancy; lipid storage; major clinical study; male; mortality rate; morta…					Financiado por la Unión Europea; Instituto de Salud Carlos III, ISCIII	H.B. is supported by a predoctoral fellowship (“Plan Propio IBIMA 2020 A.1 Contratos predoctorales”, Ref.: predoc20_002) and by a “Sara Borrell” postdoctoral contract (CD22/00053) from the Instituto de Salud Carlos III—Madrid (Spain), “Financiado por la Unión Europea—NextGenerationEU” y mediante el Plan de Recuperación, Transformación y Resiliencia. This research was funded by FRESENEIUS KABI. Th…	Huber M.A., Tantiwongkosi B., Oral and Oropharyngeal Cancer, Med. Clin. N. Am, 98, pp. 1299-1321, (2014); Cancer Fact Sheet, (2023); Ravasco P., Monteiro-Grillo I., Vidal P.M., Camilo M.E., Impact of nutrition on outcome: A prospective randomized controlled trial in patients with head and neck cancer undergoing radiotherapy, Head Neck, 27, pp. 659-668, (2005); van den Berg M.G.A., Rasmussen-Conra…	H. Boughanem; Department of Endocrinology and Nutrition, Virgen de la Victoria University Hospital, Málaga Biomedical Research Institute and BIONAND Platform (IBIMA), Malaga, 29010, Spain; email: hatimbl@uma.es; M. García-Olivares; Department of Medicine and Dermatology, Faculty of Medicine, University of Malaga, Malaga, 29010, Spain; email: merygarcianutri@uma.es		Multidisciplinary Digital Publishing Institute (MDPI)						20726643			38337671	English	Nutrients	Article	Final	All Open Access; Gold Open Access; Green Open Access	Scopus	2-s2.0-85184738379
Fu H.; Li P.; Sun S.; Li L.	Fu, Hao (58476683800); Li, Ping (58604051000); Sun, Shuang (59313238900); Li, Ling (59313133400)	58476683800; 58604051000; 59313238900; 59313133400	Validation of the Global Leadership Initiative on Malnutrition Criteria for Predicting Adverse Outcomes in Acute Pancreatitis	2024	Therapeutics and Clinical Risk Management	20			543	556	13	0	10.2147/TCRM.S471127	https://www.scopus.com/inward/record.uri?eid=2-s2.0-85203085247&doi=10.2147%2fTCRM.S471127&partnerID=40&md5=a1154a5a650b5346418fc16a370a7e3d	Nutrition Department, Affiliated Hospital of Chengde Medical University, Heibei, Chengde, China; Affiliated Hospital of Chengde Medical University, Heibei, Chengde, China	Fu H., Nutrition Department, Affiliated Hospital of Chengde Medical University, Heibei, Chengde, China; Li P., Affiliated Hospital of Chengde Medical University, Heibei, Chengde, China; Sun S., Nutrition Department, Affiliated Hospital of Chengde Medical University, Heibei, Chengde, China; Li L., Nutrition Department, Affiliated Hospital of Chengde Medical University, Heibei, Chengde, China	Background and Aim: The Global Leadership Initiative on Malnutrition (GLIM) has proposed criteria for the diagnosis of malnutrition. No studies validated the GLIM criteria in acute pancreatitis (AP). The present study aimed to validate the predictive capacity of GLIM criteria for adverse outcomes in AP patients. Patients and Methods: Clinical data of 269 patients with AP were analyzed retrospecti…	acute pancreatitis; complication; GLIM; nutrition assessment; obesity; prognosis	albumin; cholesterol; hemoglobin; procalcitonin; triacylglycerol; abdominal infection; abdominal pain; acute pancreatitis; adult; Article; body mass; body weight loss; Charlson Comorbidity Index; cholelithiasis; chronic pancreatitis; clinical assessment; computer assisted tomography; constipation; diarrhea; disease severity; dysphagia; esophagus stenosis; female; food intake; Global Leadership In…		cholesterol, 57-88-5; hemoglobin, 9008-02-0; procalcitonin, 56645-65-9	SPSS 20, IBM Watson Health, United States	IBM Watson Health, United States	Hebei Medical Science Research Program, (20231379)	This research was conducted as a project of the Hebei Medical Science Research Program (Project No. 20231379, unfunded) and did not receive any specific grant from funding agencies in the public, commercial, or not-for-profit sectors.	Banks PA, Bollen TL, Dervenis C, Et al., Classification of acute pancreatitis--2012: revision of the Atlanta classification and definitions by international consensus, Gut, 62, 1, pp. 102-111, (2013); Canamares-Orbis P, Garcia-Rayado G, Alfaro-Almajano E., Nutritional support in pancreatic diseases, Nutrients, 14, 21, (2022); Giner M, Laviano A, Meguid MM, Gleason JR., In 1995 a correlation betwe…	H. Fu; Nutrition Department, Affiliated Hospital of Chengde Medical University, Chengde, No. 36, Nanyingzi Street, Heibei, 067000, China; email: williamfu85@163.com		Dove Medical Press Ltd						11766336				English	Ther. Clin. Risk Manage.	Article	Final	All Open Access; Gold Open Access	Scopus	2-s2.0-85203085247
[truncated: 612 more rows]
